# Supplementary material for: Comprehensive proteomic analysis of bovine spermatozoa of varying fertility rates and identification of biomarkers associated with fertility
Source: BMC Syst Biol. 2008 Feb 22;2:19. doi: 10.1186/1752-0509-2-19 (PMC2291030; doi:10.1186/1752-0509-2-19)
Supplement: Additional file 1 — Proteins identified by DDF-MudPIT and their distribution in high or low fertility group spermatozoa. Column A show the GI numbers of the identified proteins, Column B indicates the corresponding protein names (assigned by NCBI). Column C shows the protein distribution in high or low fertility group spermatozoa or common to both (HF: High fertility group spermatozoa; LF: Low fertility group spermatozoa; C: common to both). For each protein we provided the information about number of peptides, Sequest cross correlation score (∑Xcorr) and DDF fraction information (DDF1, 2, 3 and 4). DDF sequentially extracts proteins from different sub cellular locations. DDF1, 2, 3, 4 corresponds to cytosolic, membrane, nuclear and cytoskeletal fractions respectively [18, 60]. We identified few proteins in more than one DDF fraction. This may be due to membrane proteins identified in all DDF fractions with increasing number of transmembrane domains in each DDF fraction. Many of the proteins that function in the nucleus at some stage may be present in the cytoplasm and can thus be found in all the fractions [18]. [file 1752-0509-2-19-S1.XLS]

## Sheet: Sheet1
Additional file 1. Proteins identified in high fertility(HF) and low fertility(LF) group spermatozoa.
Accesion	Name	Celltypea	Peptides		DDF b	∑Xcorr
			HF	LF		HF	LF
46195435	11-beta-hydroxysteroid dehydrogenase type 3	LF	-	1	1	-	2.027
27805821	13kDa differentiation-associated protein	HF	1	-	4	3.67	-
62751809	1-aminocyclopropane-1-carboxylate synthase	HF	1	-	4	2.986	-
30794282	2 3 -cyclic nucleotide 3 phosphodiesterase	HF	1	-	4	1.961	-
114052695	3-hydroxy-3-methylglutaryl-coenzyme A synthase	LF	-	1	4	-	2.785
77736147	3-hydroxybutyrate dehydrogenase type 1	C	7	3	2,1	18.87	7.565
77735927	3-hydroxybutyrate dehydrogenase type 2	LF	-	1	2	-	2.221
114051840	3-hydroxyisobutyryl-Coenzyme A hydrolase	HF	1	-	1	2.462	-
47564115	5-oxo-L-prolinase	HF	2	-	2,4	4.308	-
94400831	6-phosphofructo-2-kinase/fructose-26-biphosphatase 2	LF	-	1	4	-	2.174
27806209	A disintegrin and metalloproteinase domain 10	C	2	1	1,2	4.845	3.367
56687500	A disintegrin and metalloproteinase domain 2	C	2	5	2,4	4.314	10.958
27807141	A disintegrin-like and metalloprotease (reprolysin type) with thrombospondin type 1 motif 2	HF	1	-	2	2.685	-
31982399	A disintegrin-like and metalloprotease (reprolysin type) with thrombospondin type 1 motif 4	C	2	1	1,2	4.749	2.759
62751867	Abhydrolase domain containing 10	C	12	10	2	38.853	33.949
77735701	Abhydrolase domain containing 11	C	1	3	2,3	3.434	8.345
27807441	Acetyl-CoA synthetase 2-like	C	60	62	2	245.654	250.319
114050959	Acetyl-Coenzyme A Acetyltransferase 1	C	15	14	2	49.105	56.298
78369436	Acetyl-Coenzyme A acyltransferase 2	C	2	4	2	7.597	13.576
27806341	Acetyl-coenzyme A carboxylase alpha	HF	1	-	2	2.953	-
78045555	Acidic (leucine-rich) nuclear phosphoprotein	LF	-	1	1	-	2
27806769	Aconitase 2 mitochondrial	C	103	131	2	387.8	428.128
115495399	Acrosomal vesicle protein 1	C	1	2	1,3	4.155	5.275
27819614	Actin alpha 1 skeletal muscle	LF	-	1	2	-	2.543
75832054	Actin beta	C	16	16	1,3,4	52.005	51.07
61888868	Actin gamma 2 smooth muscle enteric	C	2	3	1,2,4	5.317	9.991
84370183	Actin-like 7A	C	16	10	1,4	52.013	40.202
115496714	Actin-like 7B	C	16	7	1,2,3,4	56.884	32.257
28603794	Activin A receptor type 1	LF	-	1	1	-	2.299
27806201	Activin A receptor type IIB	HF	1	-	3	2.532	-
84000059	Acyl-CoA synthetase long-chain family member	C	16	12	2	48.945	40.875
77736067	Acyl-CoA thioesterase 9	C	14	4	2,4	37.404	14.696
77735757	Acyl-Coenzyme A dehydrogenase C-2 to C-3 short chain	C	3	5	2	11.755	18.97
27806205	Acyl-coenzyme A dehydrogenase very long chain	C	22	19	2	73.957	57.79
114052098	Adaptor-related protein complex 1 beta 1 subunit	C	2	1	1,2	4.612	1.539
115497346	Adaptor-related protein complex 2 beta 1 subunit	C	1	1	2,4	2.561	2.284
115496866	Adaptor-related protein complex 3 beta 1 subunit	C	1	1	1,2	2.017	2.784
71896545	Adaptor-related protein complex 3 delta 1 subunit	C	8	7	1,3,4	18.093	15.422
61889059	Adenosine A1 receptor	HF	1	-	2	2.624	-
27806331	Adenylate cyclase 1	HF	1	-	1	2.573	-
28372487	Adenylate cyclase activating polypeptide 1	HF	2	-	2,3	5.433	-
61888850	Adenylate kinase 1 soluble	C	40	36	1,2	151.729	151.047
27806319	Adenylate kinase 3	C	5	4	2	14.292	9.974
27807247	ADP-ribosylation factor 2	HF	1	-	3	2.015	-
77735905	ADP-ribosylation factor interacting protein 2	LF	-	1	3	-	2.644
77736015	ADP-ribosylhydrolase like 1	C	1	1	2,3	2.008	2.315
27806217	Adrenergic beta receptor kinase 2	HF	1	-	1	2.416	-
77736277	AHA1 activator of heat shock 90kDa protein A	LF	-	2	2	-	5.154
41386786	A-kinase anchor protein 4	C	679	581	1,3,4	2507.99	2450.44
30794280	Albumin	C	7	1	1,4	27.089	2.621
27806321	Aldehyde dehydrogenase 1 family member A1	C	1	1	1,3	2.883	2.987
114051810	Aldehyde dehydrogenase 7 family member A1	HF	2	-	2	6.023	-
114051782	Aldehyde dehydrogenase 9 family member A1	HF	1	-	2	3.277	-
28603796	Aldehyde oxidase 1	HF	1	-	4	2.002	-
60302887	Aldose reductase	C	1	3	1	3.033	12.817
29135297	Alpha(1-2) fucosyltransferase 1	HF	1	-	1	2.963	-
94966811	Alpha-1 acid glycoprotein	HF	1	-	2	2.756	-
27807209	Alpha-2-plasmin inhibitor	C	1	1	1,2	2.098	2.897
27806749	Ameloblastin enamel matrix protein	LF	-	1	1	-	2.818
77735547	Aminopeptidase-like 1	LF	-	1	1	-	2.284
84000157	Amyloid beta (A4) precursor-like protein 1	HF	1	-	1	2.695	-
115496834	Amyloid beta precursor protein-binding B1	LF	-	1	1	-	2.645
114051333	Angiopoietin-like 4	HF	1	-	4	2.966	-
62460514	Angiopoietin-like 7	HF	1	-	3	2.514	-
77736283	Ankyrin repeat and SOCS box-containing 2	LF	-	2	3	-	6.379
78050051	Ankyrin repeat and SOCS box-containing protein	HF	1	-	1	2.065	-
27806615	Ankyrin repeat SAM and basic leucine zipper dom	LF	-	1	1	-	2.069
27807289	Annexin A2	C	4	10	1,3,4	19.023	26.459
73853762	Annexin I	LF	-	1	2	-	2.584
27819612	Anti-Mullerian hormone	HF	2	-	4	6.075	-
62751813	APEX nuclease (apurinic/apyrimidinic endonuclease)2	LF	-	1	3	-	2.733
75832056	Apolipoprotein A1	C	3	4	1,2,4	9.447	13.176
45430017	Apoliprotein A-I binding protein	C	4	2	2	14.611	7.268
27807189	Apoptosis (APO-1) antigen 1 ( FAS ) member 6	HF	1	-	1	2.847	-
77735913	Archaemetzincins-2	HF	1	-	2	2.526	-
45430015	Argonaute 2	C	3	4	2	7.318	9.754
27806335	ARP3 (actin-related protein 3 yeast) homolog	C	2	2	3	5.573	6.303
27806735	Arrestin 3 retinal	HF	1	-	2	2.569	-
27806313	Arrestin beta 1	HF	1	-	4	2.304	-
34147043	Aryl hydrocArbon receptor interacting protein	LF	-	1	4	-	2.069
78365259	Arylsulfatase family member K	LF	-	1	1	-	2.085
116004289	Asparaginase-like 1	C	14	15	1,3,4	47.521	44.417
114052923	Asparaginyl-tRNA synthetase	LF	-	1	2	-	2.885
82697335	ATP citrate lyase	HF	1	-	3	2	-
60101830	ATP synthase F0 subunit 6	C	2	1	2,4	7.795	3.752
60101829	ATP synthase F0 subunit 8	C	5	2	2,3,4	19.122	9.539
84490369	ATP synthase H+ transporting mitochondrial F0 complex subunit B1	C	16	8	4	48.014	22.985
27807305	ATP synthase H+ transporting mitochondrial F0 complex subunit d	C	29	23	2,3,4	82.954	82.232
28603752	ATP synthase H+ transporting mitochondrial F0 complex subunit E	C	7	1	2,3	18.989	2.734
56119150	ATP synthase H+ transporting mitochondrial F0 complex subunit s	HF	2	-	2,3	5.683	-
27807237	ATP synthase H+ transporting mitochondrial F1 complex alpha subunit	C	126	127	2,4	461.147	458.12
28461221	ATP synthase H+ transporting mitochondrial F1 complex beta subunit	C	201	174	2,3,4	722.684	657.725
28603800	ATP synthase H+ transporting mitochondrial F1 complex delta subunit precursor	C	3	3	2,3,4	9.895	8.941
115495411	ATP synthase H+ transporting mitochondrial F1 complex gamma polypeptide 1	C	29	22	3,4,2	86.76	85.36
28461251	ATPase inhibitory factor 1 precursor	C	18	10	2	43.764	29.018
27807317	ATPase aminophospholipid transporter (APLT) Class I type 8A member 1	LF	-	1	4	-	2.045
28461195	ATPase Ca++ transporting type 2C member 1	C	1	1	1,2	2.93	1.801
28603816	ATPase H+ transporting lysosomal 42kDa V1 subunit C1	LF	-	1	1	-	2.039
32189332	ATPase H+ transporting lysosomal V0 subunit a2	C	1	2	1	2.597	5.762
78369424	ATPase Na+/K+ transporting beta 3 polypeptide	C	1	1	2	2.416	3.861
67010049	ATP-binding cassette sub-family A member 1	LF	-	2	3,4	-	5.461
27806343	ATP-binding cassette sub-family A (ABC1) member 4	C	2	4	1,3	4.917	10.535
27806339	ATP-binding cassette sub-family C (CFTR/MRP) member 1	C	1	2	1,2	2.304	5.513
114051237	ATP-binding cassette sub-family F member 2	LF	-	1	2	-	2.215
112817615	ATP-binding cassette sub-family G member 2	LF	-	1	2	-	2.942
62751919	ATP-dependent Lon protease	C	14	6	2	47.141	31.898
27806511	Atrial natriuretic peptide receptor C	LF	-	3	1,4	-	9.912
27806737	Attractin	HF	1	-	3	2.865	-
47564112	Aut2a	HF	1	-	2	2.792	-
78369444	Baculoviral IAP repeat-containing 2	C	1	2	2	2.69	4.354
78369396	BAI1-associated protein 2-like 2	HF	1	-	1	2.55	-
115495307	Basic FGF-repressed Zic binding protein	HF	1	-	3	2.514	-
62460574	B-cell receptor-associated protein 31	C	1	1	2,4	2.518	2.318
41386764	BCL2-associated X protein	LF	-	1	4	-	2.339
27806305	Beaded filament structural protein 1 filensin	LF	-	1	1	-	2.615
116004171	Beta-13-N-acetylglucosaminyltransferase bGnT-5	HF	2	-	2	4.47	-
77736590	Beta-13-N-acetylglucosaminyltransferase bGnT-6	HF	1	-	3	2.547	-
66792910	Beta-carotene 15 15-monooxygenase 1	HF	1	-	3	2.556	-
60687508	Betaine-homocysteine methyltransferase	C	1	3	1,4	2.17	6.781
115496602	Beta-tubulin cofactor C	LF	-	2	2	-	3.848
110350683	Biglycan	HF	1	-	4	2.58	-
114052318	Biphenyl hydrolase-like	C	3	1	2	7.322	2.2
114051784	Bitter taste receptor T2R10A	HF	1	-	4	2.106	-
56710319	Blood coagulation factor XI	C	1	1	3,4	2.686	2.065
27806923	Brain ribonuclease	LF	-	2	1	-	4.865
110626111	Branched chain aminotransferase 2 mitochondrial	HF	2	-	3,4	4.332	-
114326222	BRCA2 and CDKN1A interacting protein	LF	-	1	3	-	2.863
30466260	Breast cancer 1 early onset	C	1	1	1,4	2.928	2.582
66792756	Breast cancer antiestrogen resistance 3	LF	-	2	1	-	4.601
27806733	Brefeldin A-inhibited guanine nucleotide-exchange protein 1	HF	1	-	2	2.512	-
77736005	Brix domain containing 2	LF	-	1	4	-	2.526
77736125	Bruton agammaglobulinemia tyrosine kinase	LF	-	1	2	-	2.523
77736389	BTG family member 3	LF	-	1	3	-	2.507
27806233	Butyrophilin subfamily 1 member A1	HF	1	-	4	2.82	-
115496646	Ca2+-dependent secretion activator	HF	1	-	4	2.087	-
62752048	Cadherin 16 KSP-Cadherin	HF	1	-	1	2.015	-
48675381	Cadherin 5 type 2	C	2	1	1,2	4.52	2.035
114052110	Calcium binding protein 39	C	1	2	1,2	2.086	4.187
27806283	Calcium binding protein 4	C	2	2	3	7.67	7.652
27807135	Calcium channel voltage-dependent L type alpha 1B subunit	LF	-	1	1	-	2.759
116734843	Calcium channel voltage-dependent P/Q type	HF	2	-	2,3	4.984	-
114052474	Calcium/calmodulin-dependent protein kinase II delta	LF	-	1	1	-	2.182
115495299	Calcium/Calmodulin-dependent protein kinase type II alpha	HF	1	-	4	2.523	-
83721972	Calicin	C	102	94	1,3,4	392.252	357.781
27806281	Calpain 1 (mu/I) large subunit	LF	-	1	2	-	3.023
71896701	Calpastatin isoform I	LF	-	1	2	-	2.47
27805859	CAMP responsive element binding protein 3	HF	1	-	2	2.039	-
27807057	CAMP-dependent protein kinase catalytic subunit alpha	C	28	24	1	87.028	79.029
47564038	CAMP-gated channel	HF	1	-	3	1.957	-
114053315	Cancer susceptibility Candidate 1	HF	1	-	2	2.641	-
28603770	Capping protein (actin filament) muscle Z-line beta	C	47	34	3,4	142.19	118.937
30466252	Carbonic anhydrase II	C	1	1	1,3	2.121	4.339
77735651	Carnitine palmitoyltransferase 1B isoform a	C	15	7	2,4	47.357	24.063
114052655	Carnitine palmitoyltransferase II	HF	2	-	2	5.193	-
27807283	Casein kinase 1 alpha 1	C	1	1	4	2.9	2.816
84000265	Casein kinase 1 gamma 1	HF	1	-	1	2.975	-
27807145	Casein kinase 2 alpha prime polypeptide	HF	3	-	4	11.245	-
88319941	Casein kinase II alpha 1 subunit	C	10	15	4	42.332	55.442
28603750	Caspase 4	HF	2	-	3,4	4.943	-
114051073	Caspase 8	HF	1	-	2	3.256	-
66792862	Cat eye syndrome chromosome region Candidate 5 isoform 2 precursor	HF	1	-	4	2.37	-
27807341	Cathelicidin 1	HF	1	-	4	2.027	-
75812938	Cathepsin C	HF	1	-	2	2.053	-
77735825	Cathepsin K preproprotein	HF	1	-	1	2.657	-
115495535	C-C chemokine receptor type 1-like	LF	-	1	1	-	2.679
68299805	CD163 molecule-like 1	C	1	1	1,3	2.009	3.019
110350681	CD2 antigen	HF	1	-	4	2.661	-
27806917	CD5 antigen (p56-62)	LF	-	2	1,4	-	5.109
114052478	CD68 molecule	LF	-	1	1	-	2.513
84000444	CD86 antigen	LF	-	1	4	-	2.633
66792748	CDC45-like	HF	1	-	1	2.306	-
115495203	CDC5 cell division cycle 5-like	LF	-	2	4	-	4.564
47564098	Cell division cycle 10	LF	-	2	3,4	-	5.197
78369504	Cell division cycle associated 3	HF	1	-	2	2.532	-
82697399	Cell division cycle associated 7	HF	1	-	3	2.774	-
27805983	Cell-derived chemotaxin 2	HF	1	-	4	2.623	-
84370067	Centrin EF-hand protein 2	LF	-	1	1	-	2.062
45430009	CGI-105 protein	C	2	2	2	4.589	5.701
84000361	Chaperonin containing TCP1 subunit 4	HF	1	-	3	2.477	-
27806269	Chemokine (C-C motif) receptor-like 1	HF	1	-	2	2.311	-
114326491	Chemokine (C-X-C motif) ligand 2	LF	-	2	1,3	-	4.076
28603788	Cholinergic receptor nicotinic alpha 1 (muscle)	LF	-	1	4	-	2.749
56687505	cholinergic receptor nicotinic delta polypeptide	C	1	1	3,4	2.027	2.509
27805841	Chondroitin sulfate proteoglycan 6	HF	1	-	4	2.182	-
27806265	Chondromodulin I precursor	C	1	1	2,4	2.007	2.517
114052270	Chordin-like 2	LF	-	1	4	-	2.554
30794306	Chromogranin A	C	1	1	1,3	2.165	2.165
77735791	Chromosome 20 open reading frame 28	HF	1	-	1	2.173	-
113461977	Citrate synthase	C	91	79	2	307.256	306.23
27806689	Clathrin heavy polypeptide (Hc)	HF	1	-	1	2.055	-
62460406	Claudin 10 isoform b	LF	-	2	1,2	-	4.925
27807239	Cleavage stimulation factor 3 pre-RNA subunit 2 64kDa	HF	1	-	2	2.058	-
114051824	ClpP caseinolytic peptidase ATP-dependent proteolytic subunit homolog	LF	-	2	2	-	5.144
27806907	Clusterin	LF	-	2	4	-	5.407
84370091	Coagulation factor XIII B polypeptide	HF	1	-	4	2.436	-
115496053	Coenzyme Q3 homolog methyltransferase	HF	1	-	4	2.643	-
114052943	Coenzyme Q6 homolog monooxygenase	HF	1	-	1	2.102	-
84000419	Coiled-coil domain containing 116	C	3	2	3	10.788	6.524
115496594	Coiled-coil domain containing 22	C	1	1	1,3	1.599	2.538
115497792	Coiled-Coil domain Containing 46	HF	1	-	2	2.083	-
84370147	Coiled-Coil domain Containing 5	HF	2	-	4	4.106	-
114053337	Coiled-coil domain containing 82	C	1	1	2,3	2.288	2.927
114051690	Coiled-coil domain containing 89	C	2	1	4	3.122	1.604
114052430	Coiled-coil domain containing 95	C	1	1	2	3.183	2.613
114053243	Coiled-coil domaincontaining 105	LF	-	1	4	-	2.1
87080800	Coiled-coil domaincontaining 19	LF	-	1	1	-	2.536
77404252	Collagen type I alpha 1	C	4	2	1,2,4	9.61	4.279
27806257	Collagen type I alpha 2	LF	-	1	3	-	2.794
115496702	Collagen type VI alpha 2	C	1	1	1,4	2.509	2.039
27807139	Collagen type X alpha 1	HF	1	-	2	2.2	-
94966996	COMM domain containing 4	HF	2	-	1,2	4.672	-
78369192	COMM domain containing 7	LF	-	1	2	-	2.046
77736001	Complement component 1 q subcomponent binding protein	C	1	1	2,4	4.117	3.462
77735935	Complement component 2	HF	1	-	4	2.075	-
99028969	Complement component 3	C	38	49	1,2,3,4	132.781	131.154
114051345	Complement component 8 beta polypeptide	HF	1	-	3	3.052	-
27806693	Conserved helix-loop-helix ubiquitous kinase	HF	1	-	1	2.543	-
27805871	Contactin 1	HF	1	-	1	2.184	-
84000407	Coronin actin binding protein 2A	LF	-	1	1	-	3.048
50872151	COX5A protein	C	10	5	2,4	31.673	17.63
77736255	Creatine kinase mitochondrial 2	LF	-	1	2	-	2.004
27806961	Crystallin beta B1	HF	1	-	4	2.587	-
27805847	Crystallin lambda 1	HF	2	-	3	4.833	-
62460562	CSE1 chromosome segregation 1-like	HF	1	-	1	2.076	-
28372481	C-terminal binding protein 2	HF	1	-	1	1.921	-
116004155	CTP synthase II	LF	-	1	2	-	2.674
30794328	Cyclic nucleotide gated channel beta 1	C	2	2	1,4,2	4.699	4.829
115497582	Cyclin A2	HF	2	-	1	5.891	-
114052292	Cyclin B1	LF	-	1	1	-	2.568
47564040	Cyclin T1	HF	1	-	4	1.611	-
27805831	Cylicin basic protein of sperm head cytoskeleto	C	23	14	1,3,4	77.767	66.027
77735633	Cysteine-rich angiogenic inducer 61	HF	1	-	2	2.508	-
27806695	Cystic fibrosis transmembrane conductance regulator	C	1	2	1,2,3	2.878	4.799
77735983	Cytochrome b5 reductase 1	C	64	50	2	211.214	211.233
60101827	Cytochrome c oxidase subunit I	HF	1	-	3	2.794	-
60101828	Cytochrome c oxidase subunit II	C	19	21	4	71.947	64.318
60101831	Cytochrome c oxidase subunit III	C	2	4	2,3,4	6.945	11.472
77404292	Cytochrome c oxidase subunit Vb	C	16	8	2,3,4	46.932	34.473
60592990	Cytochrome c oxidase subunit VIb testis-specfic isoform	C	4	6	2,3	16.652	18.378
28461211	Cytochrome c oxidase subunit VIIb	C	1	1	3	2.064	2.429
47824862	Cytochrome c oxydase subunit 4	C	12	16	2,3,4	41.693	43.925
84000289	Cytochrome c-1	C	21	14	3,4	67.418	50.314
84000563	Cytochrome P450 subfamily IIE polypeptide 1	HF	1	-	4	2.616	-
28603762	Cytochrome P450 family 11 subfamily A polypeptide 1	C	1	1	1	2.19	2.182
62751391	Cytochrome P450 family 20 subfamily A polypeptide 1	LF	-	1	3	-	2.176
115496710	Cytochrome P450 family 4 subfamily F polypeptide 2	C	1	1	4	2.669	2.577
89886134	Cytochrome P450 subfamily IIIA (niphedipine oxidase) polypeptide 4	LF	-	1	4	-	2.146
27807159	Cytochrome P450 subfamily XXI	C	1	1	3	1.621	1.793
77735885	DCP1 decapping enzyme homolog B	HF	2	-	2	4.187	-
28603754	DDHD domain containing 1	C	1	2	2,4	1.839	4.89
56119116	DEAD (Asp-Glu-Ala-Asp) box polypeptide 4	C	2	1	1,2,4	5.446	2.058
114050983	DEAD (Asp-Glu-Ala-Asp) box polypeptide 55	C	1	1	4	2.197	2.148
77735611	DEAD (Asp-Glu-Ala-Asp) box polypeptide 56	HF	1	-	3	2.621	-
115495851	DEAH (Asp-Glu-Ala-His) box polypeptide 30	C	1	2	1,4	2.411	5.051
115497370	Death-associated protein 6	HF	1	-	2	2.547	-
47564066	DEC-205/CD205 protein	HF	1	-	3	2.645	-
114051503	Dehydrogenase/reductase (SDR family) member 7	C	3	5	1,4	9.765	11.899
27806661	Dentin matrix acidic phosphoprotein	LF	-	1	2	-	2.353
88853814	Deoxyguanosine kinase isoform a precursor	C	6	3	2	22.181	9.059
27806969	Deoxyribonuclease I	C	5	7	4	13.46	19.56
27881408	Desmocollin 3	LF	-	1	4	-	2.545
27881410	Desmoglein 1	LF	-	2	1	-	5.168
27806603	D-glucuronyl C5-epimerase	LF	-	1	4	-	2.52
110350685	Diacylglycerol O-acyltransferase 1	HF	1	-	2	2.535	-
42733596	Dicer1 Dcr-1 homolog	LF	-	2	2	-	5.219
114053347	Dickkopf-like 1 (soggy)	LF	-	1	4	-	3.114
62751827	Dihydroorotate dehydrogenase	LF	-	1	1	-	2.737
115496400	Dihydropyrimidinase-like 2	LF	-	1	4	-	2.135
66792842	Dihydroxyacetone kinase 2 homolog	LF	-	1	2	-	2.043
66792740	Dipeptidyl peptidase III isoform 1	HF	2	-	2	4.846	-
115496790	Distal-less homeobox 5	C	1	1	3	3.417	2.829
32880212	DNA (cytosine 5 ) methyltransferase 1	HF	1	-	3	2.692	-
27805883	DnaJ (Hsp40) homolog subfamily C member 14	LF	-	1	3	-	2.068
27807457	DnaJ (Hsp40) homolog subfamily C member 3	C	1	2	1,3	2.525	4.349
60592788	Dopachrome tautomerase	LF	-	2	1	-	4.796
34365787	Double substrate-specificity short chain dehydrogenase 2	HF	1	-	4	2.166	-
94966936	DPY30 domain containing 1	LF	-	1	3	-	3.442
77735473	Dual specificity phosphatase 18	HF	1	-	2	2.465	-
66792766	Dynactin 4	C	1	1	2	2.115	2.59
114051752	Dynein axonemal light chain 1	C	2	2	1,2	4.879	4.413
70778790	Early epithelial differentiation-associated protein	LF	-	1	4	-	2.613
84370201	Electron-transfer-flavoprotein beta polypeptide	C	5	3	2	21.008	13.481
114050811	ELL associated factor 2	HF	1	-	4	2.208	-
27807451	Ellis van Creveld syndrome	C	3	3	1,3,4	8.205	8.242
115497110	Endoglin	HF	1	-	1	2.651	-
27807411	Endothelial PAS domain protein 1	LF	-	1	4	-	2.639
29336087	Endothelin converting enzyme 2 isoform 2a-2	LF	-	1	3	-	2.111
87196501	Enolase 1	C	81	74	1	308.792	295.022
78365253	Enoyl Coenzyme A hydratase domain containing protein	HF	1	-	1	2.55	-
70778822	Enoyl Coenzyme A hydratase short chain 1 mitochondrial	C	2	1	2,4	5.401	3.014
115496692	Epithelial membrane protein 2	HF	3	-	1	8.467	-
66792914	Epithelial membrane protein 3	LF	-	1	2	-	3.089
41386788	Erythrocyte membrane protein band 4.1	HF	1	-	4	2.219	-
115496222	ETAA16 protein	HF	1	-	2	2.039	-
112817612	Ets variant gene 6	LF	-	1	2	-	2.728
62460568	Eukaryotic translation elongation factor 1 beta 2	C	1	1	1,2	2.523	2.011
115497900	Eukaryotic translation elongation factor 2	LF	-	1	1	-	2.742
83320111	Eukaryotic translation initiation factor 1A X-linked	LF	-	1	2	-	2.782
62752021	Eukaryotic translation initiation factor 3 subunit 2 beta 36kDa	HF	1	-	2	2.872	-
78369472	Eukaryotic translation initiation factor 3 subunit 6 interacting protein	C	1	1	2,3	2.195	1.729
77735919	Eukaryotic translation initiation factor 3 subunit 7 zeta 66/67kDa	C	1	1	2,3	2.125	2.092
77735407	Eukaryotic translation initiation factor 4A1	HF	1	-	2	2.623	-
77404209	Eukaryotic translation initiation factor 4A2	HF	1	-	4	2.182	-
78369362	Excision repair cross-complementing rodent repair deficiency complementation group 5	C	1	1	1,2	2.345	2.365
45430049	Extracellular link domain containing 1	HF	1	-	1	2.527	-
27805807	Fanconi anemia complementation group C	HF	1	-	1	2.935	-
29135293	Farnesyl diphosphate synthase	HF	1	-	2	3.041	-
29135287	Farnesyltransferase CAAX box alpha	LF	-	1	3	-	2.046
115495723	Fascin homolog 3 actin-bundling protein testicular	C	6	5	1,3	16.814	14.631
60592790	Fatty acid synthase	HF	2	-	1	4.137	-
27805811	Fatty acid-binding protein adipocyte	LF	-	1	1	-	1.647
116004167	F-box and WD-40 domain protein 2	LF	-	1	1	-	2.707
114051558	F-box protein 32	LF	-	1	3	-	2.52
27806975	Fc fragment of IgG high affinity I receptor	C	1	1	1,2	1.64	2.843
27805801	Fc fragment of IgG low affinity IIIa receptor for (CD16) isoform 2	C	2	2	2,3	5.186	5.82
27807249	Ferredoxin reductase	C	1	1	2	2.347	2.074
115495995	Ferritin mitochondrial	C	8	5	4	27.722	15.572
77735387	Fetuin B	C	1	1	2	2.076	2.199
27806637	Fibrillin 1	C	3	1	1,3	7.047	2.315
27805803	Fibroblast growth factor receptor 3	LF	-	1	1	-	2.77
27805797	FK506 binding protein 12-rapamycin associated protein 1	C	33	35	1,2	113.822	108.167
78042574	Flap structure-specific endonuclease 1	HF	1	-	2	2.127	-
78365303	Flotillin 2	LF	-	1	4	-	2.194
41386766	Follicle stimulating hormone receptor precursor	HF	1	-	3	2.536	-
56606015	Forkhead box H1	LF	-	1	2	-	2.045
114052154	Forkhead/winged helix transcription factor 3	C	5	1	3,4	15.178	8.583
47564052	Foveolin precursor	HF	1	-	2	2.358	-
99028931	Fragile histidine triad protein	C	6	5	1,2	18.051	14.241
77735849	Fructose-16-bisphosphatase 2	C	1	3	1	2.537	9.01
71892434	G protein-coupled receptor 10	HF	1	-	4	2.832	-
27805899	G protein-coupled receptor 73	HF	2	-	1	5.436	-
27805901	G protein-coupled receptor kinase 5	C	1	1	1,4	2.448	2.145
78042544	Galactosidase beta 1	LF	-	1	1	-	2.617
27806987	Gamma-aminobutyric acid (GABA) A receptor beta 1	LF	-	1	4	-	2.687
27806611	Gamma-glutamyl carboxylase	HF	1	-	1	1.645	-
114051059	Ganglioside induced differentiation associated protein 2	HF	1	-	1	2.274	-
27807235	Gap junction membrane channel protein alpha 9	HF	1	-	3	2.939	-
27806607	Gap junction protein alpha 1 43 kD	HF	1	-	2	2.133	-
27806609	Gap junction protein beta 1 32 kD	HF	2	-	1,2	4.953	-
62752044	Gap junction protein beta 6	C	3	1	2	8.232	2.759
62751636	General transcription factor IIF polypeptide1 74kDa	HF	2	-	4	4.762	-
94966765	Glucosephosphate isomerase	C	6	4	1	17.717	11.024
32880221	Glutamate dehydrogenase 1	HF	1	-	2	2.069	-
95006991	Glutamate-ammonia ligase	C	5	7	4	19.393	25.86
27807377	Glutamic-oxaloacetic transaminase 2 mitochondrial	C	16	17	2	57.843	60.331
29135303	Glutaminyl-peptide cyclotransferase	HF	1	-	2	2.477	-
114052448	Glutaminyl-tRNA synthase (glutamine-hydrolyzing)-like 1	LF	-	1	2	-	2.104
27806593	Glutathione peroxidase 3	LF	-	2	1	-	5.001
27807491	Glutathione peroxidase 4	C	42	39	1,4,3	133.287	122.65
29135319	Glutathione S-transferase A2	LF	-	1	2	-	2.038
29135329	Glutathione S-transferase pi	LF	-	2	3	-	5.053
77404273	Glyceraldehyde-3-phosphate dehydrogenase	C	7	3	1,4	33.263	23.996
110626121	Glyceraldehyde-3-phosphate dehydrogenase spermatogenic	C	390	347	1,4	1366.5	1356.75
115497680	Glycerol kinase	C	2	1	1	4.402	2.806
27807309	Glycine cleavage system protein H	LF	-	1	2	-	3.325
27806605	Glycine receptor beta	C	1	1	2,3	2.952	2.568
29135315	Glycine-N-acyltransferase	HF	2	-	1	5.705	-
84000107	Glycoprotein (transmembrane) nmb	LF	-	3	2	-	8.979
62751968	Glycosyltransferase 8 domain containing 1	LF	-	1	2	-	2.809
58652147	Glycosyltransferase ago61	C	1	1	1,4	3	2.791
114052973	Glypican 1	C	2	1	1,4	4.641	2.821
114053223	Golgi transport 1 homolog B	LF	-	1	3	-	2.548
30794288	Growth hormone	LF	-	1	3	-	2.224
77735951	GrpE-like 1 mitochondrial	C	2	2	2	4.662	4.152
62988290	GTP binding protein 1	LF	-	1	1	-	2.11
30794332	Guanine nucleotide binding protein (G protein) alpha stimulating activity polypeptide 1	C	1	1	2	2.059	2.622
27805891	Guanine nucleotide binding protein (G protein)alpha transducing activity polypeptide 2	HF	2	-	1,2	4.543	-
28461183	Guanylate cyclase 1 soluble alpha 3	LF	-	1	1	-	2.746
27806991	Guanylate cyclase activator 1A (retina)	LF	-	1	1	-	2.079
78365283	H1 histone family member O oocyte-specific	LF	-	1	4	-	2.066
84000371	H2A histone family member V	LF	-	1	4	-	3.348
62460484	Haloacid dehalogenase-like hydrolase domain containing 3	LF	-	2	2	-	5.349
27805927	Heat shock 10kDa protein 1	C	47	58	2	160.545	177.557
73853769	Heat shock 70 kD protein 2	C	5	1	1	14.503	2.966
41386699	Heat shock 70 kD protein 3	LF	-	1	1	-	2.586
76253709	Heat shock 70 kDa protein 8	C	3	3	1	8.962	6.64
115495027	Heat shock 70kDa protein 5	C	2	4	1,4	10.177	12.124
77735995	Heat shock 70kDa protein 9B	C	2	1	2	8.071	3.148
60592792	Heat shock 90kD protein 1 alpha	LF	-	2	1	-	5.45
27819608	Hemoglobin beta	HF	1	-	2	2.011	-
27806583	Heparanase	LF	-	1	2	-	1.79
27805913	Hepatitis C virus core-binding protein 6	C	8	8	2	23.34	22.419
72534796	Hepatocyte growth factor	C	1	2	3,4	2.003	6.096
60592784	Hexokinase 1	C	47	41	1,2	143.121	131.696
61657916	HGF receptor c-Met	LF	-	1	1	-	2.572
83035095	High-mobility group box 2	LF	-	1	1	-	2.699
27806585	Histamine H1 receptor	LF	-	1	1	-	2.889
27805917	Histidine triad nucleotide binding protein 2	C	18	15	2	77.805	58.237
27806875	Histidine-rich glycoprotein	LF	-	1	1	-	2.027
114051578	Histidyl-tRNA synthetase-like	C	3	2	3,4	7.012	4.251
82697313	Histone deacetylase 1	HF	1	-	4	2.685	-
115495423	Histone deacetylase 2	LF	-	1	1	-	2.113
94966921	HIV-1 Tat interactive protein 2 30kDa	HF	1	-	2	3.072	-
115495969	Homer 2	HF	1	-	1	2.376	-
114052685	HORMA domain containing 1	LF	-	2	3,4	-	5.519
62460436	Hyaluronan binding protein 2	LF	-	2	1,3	-	5.354
27805907	Hydroxyacyl-Coenzyme A dehydrogenase type II hydroxyacyl-Coenzyme A	C	7	4	2	21.003	13.213
27807157	Hydroxysteroid (11-beta) dehydrogenase 2	HF	1	-	3	2.531	-
115497698	Hydroxysteroid (17-beta) dehydrogenase 3	LF	-	1	2	-	2.177
114687758	Hypocretin (orexin) receptor 1	C	1	1	2,3	3.172	2.045
72534822	Hypothetical protein FLJ20425	LF	-	1	2	-	2.147
84000025	Hypothetical protein LOC504242	LF	-	1	3	-	2.805
115496516	Hypothetical protein LOC504334	HF	1	-	2	3.1	-
115495629	Hypothetical protein LOC504367	HF	2	-	1,2	4.388	-
115495639	Hypothetical protein LOC504371	C	1	1	2	2.184	2.496
66792786	Hypothetical protein LOC504389	LF	-	1	1	-	2.621
115495441	Hypothetical protein LOC504468	LF	-	1	2	-	2.208
114052653	Hypothetical protein LOC504471	HF	1	-	4	2.727	-
116003821	Hypothetical protein LOC504517	LF	-	2	3,4	-	4.632
115495451	Hypothetical protein LOC504534	C	1	1	1,4	2.217	2.749
115495271	Hypothetical protein LOC504625	LF	-	1	2	-	2.803
84000035	Hypothetical protein LOC504736	HF	3	-	3,4	8.657	-
78042486	Hypothetical protein LOC504754	C	1	1	1	2.058	3.584
115496204	Hypothetical protein LOC504842	LF	-	1	1	-	2.614
116734831	Hypothetical protein LOC504961	LF	-	1	2	-	2.227
114052434	Hypothetical protein LOC505005	HF	1	-	1	1.697	-
77735425	Hypothetical protein LOC505050	HF	1	-	3	3.089	-
115497034	Hypothetical protein LOC505106	LF	-	1	1	-	2.029
114052382	Hypothetical protein LOC505144	LF	-	1	2	-	2.568
115497244	Hypothetical protein LOC505152	LF	-	1	3	-	2.67
116003825	Hypothetical protein LOC505156	HF	2	-	4	4.982	-
78369234	Hypothetical protein LOC505177	HF	2	-	2	4.986	-
84000039	Hypothetical protein LOC505256	LF	-	1	1	-	2.584
77735433	Hypothetical protein LOC505293	HF	1	-	4	2.274	-
77735435	Hypothetical protein LOC505313	HF	1	-	2	2.379	-
78369484	Hypothetical protein LOC505316	HF	1	-	4	2.011	-
77735431	Hypothetical protein LOC505323	C	41	23	2	152.614	111.28
114052340	Hypothetical protein LOC505358	HF	1	-	2	2.726	-
114052342	Hypothetical protein LOC505379	HF	1	-	2	2.38	-
77735443	Hypothetical protein LOC505401	LF	-	1	2	-	2.596
115497982	Hypothetical protein LOC505514	C	9	8	1	34.457	35.32
77735457	Hypothetical protein LOC505571	C	2	4	1,2,4	7.979	10.292
115497930	Hypothetical protein LOC505579	LF	-	1	1	-	2.123
116003833	Hypothetical protein LOC505605	LF	-	1	1	-	2.664
77735459	Hypothetical protein LOC505624	LF	-	1	3	-	2.55
115497840	Hypothetical protein LOC505662	LF	-	1	1	-	2.046
114052248	Hypothetical protein LOC505687	LF	-	1	3	-	3.207
114052250	Hypothetical protein LOC505719	HF	1	-	1	2.828	-
77735467	Hypothetical protein LOC505736	C	1	1	2	3.816	3.778
115497784	Hypothetical protein LOC505797	C	2	3	2	5.674	6.864
84000047	Hypothetical protein LOC505816	HF	1	-	2	2.629	-
115497732	Hypothetical protein LOC505888	HF	1	-	1	2.004	-
115497700	Hypothetical protein LOC505915	HF	1	-	2	2.674	-
115497690	Hypothetical protein LOC505968	C	3	1	2	9.222	7.146
114052132	Hypothetical protein LOC505994	HF	1	-	1	2.591	-
116003837	Hypothetical protein LOC505997	HF	2	-	1,4	5.112	-
77735479	Hypothetical protein LOC506011	C	3	1	3,4	4.878	3.182
77735481	Hypothetical protein LOC506012	LF	-	1	2	-	2.74
115497476	Hypothetical protein LOC506270	LF	-	1	2	-	2.164
115497436	Hypothetical protein LOC506314	C	10	8	1,2	22.582	17.078
94966821	Hypothetical protein LOC506362	HF	1	-	2	2.159	-
115497390	Hypothetical protein LOC506411	LF	-	1	3	-	2.89
114052066	Hypothetical protein LOC506415	C	1	1	1,2	2.605	1.586
62460412	Hypothetical protein LOC506421	LF	-	2	4	-	4.985
114052028	Hypothetical protein LOC506454	LF	-	2	1	-	4.5
115497314	Hypothetical protein LOC506471	HF	1	-	4	2.03	-
115497324	Hypothetical protein LOC506485	HF	1	-	1	2.018	-
115497288	Hypothetical protein LOC506544	C	4	7	1,3,4	10.415	15.909
115497266	Hypothetical protein LOC506561	HF	1	-	3	2.437	-
115497240	Hypothetical protein LOC506597	HF	1	-	1	1.993	-
114051992	Hypothetical protein LOC506605	LF	-	1	2	-	2.069
84370047	Hypothetical protein LOC506709	LF	-	1	1	-	2.549
114051926	Hypothetical protein LOC506882	C	2	1	1,4,3	4.757	3.694
115497112	Hypothetical protein LOC506888	C	15	21	4	49.061	66.409
84000067	Hypothetical protein LOC506904	HF	1	-	2	2.749	-
115497040	Hypothetical protein LOC506970	C	2	1	3,4	4.162	2.118
77735503	Hypothetical protein LOC506988	LF	-	1	3	-	2.047
115496988	Hypothetical protein LOC507007	LF	-	1	2	-	2.03
115496998	Hypothetical protein LOC507008	HF	1	-	4	2.692	-
115496956	Hypothetical protein LOC507114	HF	1	-	2	2.334	-
77735511	Hypothetical protein LOC507120	LF	-	1	1	-	1.693
115496962	Hypothetical protein LOC507124	HF	1	-	3	2.519	-
115496946	Hypothetical protein LOC507165	LF	-	1	3	-	3.063
78042470	Hypothetical protein LOC507212	C	2	3	1	5.962	9.12
77735525	Hypothetical protein LOC507245	HF	1	-	2	2.078	-
78045493	Hypothetical protein LOC507275	LF	-	1	2	-	2.666
114051860	Hypothetical protein LOC507285	HF	1	-	2	1.811	-
77735529	Hypothetical protein LOC507289	C	115	131	2	403.44	441.284
115496872	Hypothetical protein LOC507294	HF	1	-	4	2.536	-
114051834	Hypothetical protein LOC507308	LF	-	1	3	-	2.033
77735533	Hypothetical protein LOC507309	LF	-	1	3	-	2.056
77735543	Hypothetical protein LOC507347	HF	1	-	2	2.069	-
62460418	Hypothetical protein LOC507361	LF	-	1	1	-	2.577
115496830	Hypothetical protein LOC507389	C	2	5	1,4	13.6	16.486
115496760	Hypothetical protein LOC507488	LF	-	1	4	-	2.682
77735553	Hypothetical protein LOC507504	HF	1	-	3	2.537	-
115496744	Hypothetical protein LOC507512	HF	1	-	2	3.1	-
114051794	Hypothetical protein LOC507517	LF	-	2	3,4	-	4.738
114051756	Hypothetical protein LOC507564	HF	1	-	1	2.381	-
84000081	Hypothetical protein LOC507648	LF	-	1	1	-	3.137
77735567	Hypothetical protein LOC507679	HF	1	-	4	2.582	-
115496660	Hypothetical protein LOC507729	HF	1	-	4	1.515	-
114051692	Hypothetical protein LOC507749	HF	2	-	1	5.468	-
116003847	Hypothetical protein LOC507817	C	4	1	2	13.327	2.993
115496598	Hypothetical protein LOC507830	HF	1	-	2	2.645	-
94966829	Hypothetical protein LOC507858	C	15	10	2	51.464	42.871
84000099	Hypothetical protein LOC507911	HF	1	-	2	2.692	-
115496550	Hypothetical protein LOC507921	HF	1	-	1	2.104	-
114050933	Hypothetical protein LOC507949	C	7	6	1,2	16.301	17.066
114050909	Hypothetical protein LOC507984	LF	-	1	3	-	2.388
78045505	Hypothetical protein LOC508005	HF	1	-	3	2.522	-
77735577	Hypothetical protein LOC508055	LF	-	1	4	-	2.02
116003849	Hypothetical protein LOC508062	HF	1	-	4	1.631	-
114050887	Hypothetical protein LOC508137	C	1	1	2,4	2.232	2.573
115496454	Hypothetical protein LOC508202	HF	2	-	1	7.564	-
114050845	Hypothetical protein LOC508222	HF	2	-	1,3	5.175	-
115496412	Hypothetical protein LOC508266	LF	-	1	1	-	2.025
77735591	Hypothetical protein LOC508324	HF	2	-	1,4	4.102	-
115496428	Hypothetical protein LOC508337	LF	-	1	4	-	2.593
115496418	Hypothetical protein LOC508356	LF	-	1	2	-	2.696
114050783	Hypothetical protein LOC508364	C	1	3	2,4	4.054	6.349
116734835	Hypothetical protein LOC508373	C	71	81	3,4,2	289.609	286.854
115496328	Hypothetical protein LOC508402	HF	1	-	3	2.184	-
114050759	Hypothetical protein LOC508412	HF	1	-	1	2.58	-
77735597	Hypothetical protein LOC508535	LF	-	1	2	-	2.148
84000097	Hypothetical protein LOC508562	LF	-	2	2	-	4.619
84579855	Hypothetical protein LOC508575	LF	-	1	1	-	2.136
115496302	Hypothetical protein LOC508592	C	1	1	1,3	2.606	2.122
115496214	Hypothetical protein LOC508629	C	3	5	2,4	9.594	15.335
77735605	Hypothetical protein LOC508638	LF	-	1	3	-	3.164
115496127	Hypothetical protein LOC508716	C	3	1	1,2	9.892	2.94
77735623	Hypothetical protein LOC508900	LF	-	1	2	-	2.812
115496083	Hypothetical protein LOC508956	LF	-	1	2	-	2.867
115494922	Hypothetical protein LOC509037	LF	-	1	2	-	2.721
116003865	Hypothetical protein LOC509236	LF	-	1	1	-	2.876
78369248	Hypothetical protein LOC509274	C	18	10	2	70.094	54.763
114051219	Hypothetical protein LOC509349	LF	-	1	3	-	2.882
115495291	Hypothetical protein LOC509493	LF	-	1	3	-	2.631
114051279	Hypothetical protein LOC509522	C	2	3	1	10.242	9.835
77735669	Hypothetical protein LOC509624	LF	-	1	2	-	2.627
115495365	Hypothetical protein LOC509678	LF	-	1	1	-	2.27
115495381	Hypothetical protein LOC509715	C	10	8	1	27.381	23.295
84579847	Hypothetical protein LOC509723	C	12	10	1,3,4	39.357	32.856
77735677	Hypothetical protein LOC509745	HF	1	-	1	2.73	-
114051299	Hypothetical protein LOC509788	LF	-	1	1	-	2.753
115495449	Hypothetical protein LOC509795	HF	1	-	2	2.614	-
115495387	Hypothetical protein LOC509871	LF	-	1	2	-	2.029
114051317	Hypothetical protein LOC509897	LF	-	1	3	-	2.591
115495485	Hypothetical protein LOC509952	HF	1	-	3	2.554	-
114051331	Hypothetical protein LOC509966	HF	1	-	2	2.836	-
82697327	Hypothetical protein LOC510058	HF	1	-	3	2.593	-
77735697	Hypothetical protein LOC510075	LF	-	1	3	-	2.699
77735691	Hypothetical protein LOC510097	C	1	1	1	2.621	2.937
77735695	Hypothetical protein LOC510156	HF	1	-	2	1.911	-
115495599	Hypothetical protein LOC510169	C	4	2	1	11.103	8.266
116003873	Hypothetical protein LOC510190	C	2	2	1,2	5.415	5.41
115495625	Hypothetical protein LOC510194	HF	2	-	1,4	4.851	-
78045525	Hypothetical protein LOC510243	HF	1	-	2	2.319	-
115495729	Hypothetical protein LOC510284	LF	-	1	3	-	2.297
84000105	Hypothetical protein LOC510319	C	5	7	1,4	12.646	24.395
84000117	Hypothetical protein LOC510343	C	23	31	1,3,4	82.212	100.217
114326288	Hypothetical protein LOC510399	C	1	1	3	2.341	3.718
115495767	Hypothetical protein LOC510447	HF	1	-	1	2.045	-
77735729	Hypothetical protein LOC510540	C	3	1	1,3	6.794	2.602
82697339	Hypothetical protein LOC510646	HF	1	-	1	2.286	-
116003879	Hypothetical protein LOC510686	LF	-	1	3	-	2.838
115495927	Hypothetical protein LOC510749	LF	-	1	4	-	2.538
114051487	Hypothetical protein LOC510767	C	2	1	1,2	5.44	3.247
78045515	Hypothetical protein LOC510774	HF	1	-	3	3.113	-
114051485	Hypothetical protein LOC510793	HF	1	-	1	2.046	-
115495959	Hypothetical protein LOC510816	C	1	2	1	2.521	4.818
115495985	Hypothetical protein LOC510831	LF	-	1	2	-	2.059
115495975	Hypothetical protein LOC510838	LF	-	2	1,3	-	5.074
82697331	Hypothetical protein LOC510858	LF	-	1	2	-	2.11
115496011	Hypothetical protein LOC510899	HF	1	-	1	2.029	-
115496027	Hypothetical protein LOC510916	HF	1	-	4	2.582	-
116003887	Hypothetical protein LOC510950	HF	1	-	4	2.674	-
115496165	Hypothetical protein LOC510953	LF	-	2	2,3	-	4.407
116003889	Hypothetical protein LOC510973	HF	1	-	2	2.156	-
115496882	Hypothetical protein LOC511056	HF	1	-	1	2.181	-
115497366	Hypothetical protein LOC511080	HF	2	-	2,3	5.295	-
115496514	Hypothetical protein LOC511084	HF	1	-	2	2.513	-
115496189	Hypothetical protein LOC511087	LF	-	1	4	-	2.004
115496292	Hypothetical protein LOC511090	C	1	1	2	4.314	5.122
115496254	Hypothetical protein LOC511099	HF	2	-	1	4.571	-
114050957	Hypothetical protein LOC511119	HF	1	-	1	3.368	-
115495709	Hypothetical protein LOC511319	LF	-	1	1	-	2.73
115496506	Hypothetical protein LOC511345	C	14	14	1	61.412	62.155
114052524	Hypothetical protein LOC511408	LF	-	1	2	-	2.827
115495925	Hypothetical protein LOC511545	C	1	1	1,2	2.113	2.54
114052907	Hypothetical protein LOC511575	LF	-	1	3	-	3.552
77735763	Hypothetical protein LOC511587	C	1	1	2	2.118	2.246
115495879	Hypothetical protein LOC511644	C	1	1	3,4	2.618	2.822
115495833	Hypothetical protein LOC511716	C	1	3	1,4	5.656	7.495
115495815	Hypothetical protein LOC511758	LF	-	1	2	-	2.022
115495817	Hypothetical protein LOC511761	C	2	1	3	5.669	2.85
115495741	Hypothetical protein LOC511943	HF	1	-	1	3.025	-
114053017	Hypothetical protein LOC511957	HF	1	-	1	2.961	-
114052977	Hypothetical protein LOC511968	LF	-	1	1	-	2.044
114052937	Hypothetical protein LOC512002	C	39	57	2	182.332	230.377
84000143	Hypothetical protein LOC512043	LF	-	1	1	-	2.631
115495587	Hypothetical protein LOC512236	C	1	1	2,4	4.104	2.77
115495571	Hypothetical protein LOC512299	C	1	2	2	2.428	4.386
78042564	Hypothetical protein LOC512626	LF	-	1	1	-	2.036
115497556	Hypothetical protein LOC512628	HF	1	-	4	2.638	-
62460512	Hypothetical protein LOC512642	LF	-	1	4	-	2.032
115497598	Hypothetical protein LOC512697	LF	-	1	1	-	2.023
116003909	Hypothetical protein LOC512734	LF	-	1	4	-	2.29
77735803	Hypothetical protein LOC512771	C	1	1	3	2.83	2.68
116003903	Hypothetical protein LOC512803	LF	-	1	1	-	2.627
84370099	Hypothetical protein LOC512830	HF	1	-	4	2.116	-
115497660	Hypothetical protein LOC512890	LF	-	2	3	-	4.144
115497676	Hypothetical protein LOC512899	HF	1	-	3	2.007	-
115497686	Hypothetical protein LOC512902	C	13	11	2,4	38.135	29.024
115497728	Hypothetical protein LOC512995	HF	1	-	1	2.013	-
77735821	Hypothetical protein LOC513023	HF	1	-	1	2.652	-
115497780	Hypothetical protein LOC513054	HF	1	-	2	2.403	-
114051235	Hypothetical protein LOC513096	LF	-	1	2	-	2.985
115497770	Hypothetical protein LOC513132	HF	1	-	1	2.57	-
115497808	Hypothetical protein LOC513138	HF	1	-	4	2.645	-
114051153	Hypothetical protein LOC513152	LF	-	1	2	-	2.681
115497818	Hypothetical protein LOC513156	LF	-	2	4	-	6.74
115497794	Hypothetical protein LOC513188	LF	-	1	1	-	2.186
115497844	Hypothetical protein LOC513215	C	1	1	3	2.376	1.638
116003907	Hypothetical protein LOC513244	HF	1	-	4	2.762	-
115497834	Hypothetical protein LOC513272	C	5	1	3,4	12.077	4.658
115497888	Hypothetical protein LOC513277	C	1	1	1	2.6	3.287
115497918	Hypothetical protein LOC513297	LF	-	1	1	-	2.015
77735837	Hypothetical protein LOC513315	HF	1	-	4	3.043	-
115497920	Hypothetical protein LOC513324	LF	-	2	2,3	-	5.422
116003913	Hypothetical protein LOC513347	C	6	2	3,4	17.52	11.884
94966849	Hypothetical protein LOC513410	LF	-	1	3	-	2.748
114052006	Hypothetical protein LOC513510	LF	-	1	1	-	2.509
78369406	Hypothetical protein LOC513586	LF	-	1	4	-	2.204
83035069	Hypothetical protein LOC513699	LF	-	1	2	-	2.723
115497256	Hypothetical protein LOC513751	LF	-	1	2	-	2.663
84370093	Hypothetical protein LOC513771	C	3	2	2	5.588	4.079
82697347	Hypothetical protein LOC513789	C	1	1	1,4	1.556	3.066
66792858	Hypothetical protein LOC513834	HF	1	-	3	2.121	-
77735863	Hypothetical protein LOC513843	HF	1	-	2	2.299	-
115497246	Hypothetical protein LOC513847	C	2	2	2	6.358	6.529
115497198	Hypothetical protein LOC514003	HF	1	-	1	2.078	-
115497124	Hypothetical protein LOC514209	HF	2	-	4	4.348	-
115497098	Hypothetical protein LOC514221	HF	1	-	1	2.041	-
114051475	Hypothetical protein LOC514225	C	1	1	1	2.682	2.524
77735877	Hypothetical protein LOC514335	C	15	10	2	56.573	39.268
115497052	Hypothetical protein LOC514346	HF	1	-	3	2.292	-
114051425	Hypothetical protein LOC514355	HF	2	-	1	4.805	-
116003925	Hypothetical protein LOC514357	LF	-	1	2	-	2.583
115497002	Hypothetical protein LOC514368	LF	-	1	4	-	2.694
115497004	Hypothetical protein LOC514372	HF	1	-	4	2.677	-
115496982	Hypothetical protein LOC514410	LF	-	2	2,4	-	5.003
66792868	Hypothetical protein LOC514569	HF	1	-	1	2.573	-
77735887	Hypothetical protein LOC514586	C	1	1	2,3	2.88	2.865
84000179	Hypothetical protein LOC514636	HF	1	-	1	2.875	-
77735895	Hypothetical protein LOC514685	LF	-	1	1	-	2.144
84000185	Hypothetical protein LOC514719	LF	-	1	1	-	2.63
84370119	Hypothetical protein LOC514829	LF	-	1	3	-	2.036
114051337	Hypothetical protein LOC514832	HF	1	-	1	2.894	-
84000193	Hypothetical protein LOC514902	HF	1	-	1	2.543	-
115496786	Hypothetical protein LOC514918	LF	-	1	1	-	2.719
84000195	Hypothetical protein LOC515067	C	9	8	1	24.254	24.117
77735911	Hypothetical protein LOC515109	LF	-	1	1	-	2.577
114051321	Hypothetical protein LOC515145	C	1	2	1,2,3	2.038	4.285
77735917	Hypothetical protein LOC515146	LF	-	2	1,4	-	4.265
114051285	Hypothetical protein LOC515178	HF	1	-	4	2.066	-
84000199	Hypothetical protein LOC515214	C	107	101	1,4,3	388.181	387.783
115496656	Hypothetical protein LOC515225	HF	1	-	1	2.503	-
115496636	Hypothetical protein LOC515243	LF	-	1	4	-	2.626
77735921	Hypothetical protein LOC515263	LF	-	1	1	-	2.016
114051257	Hypothetical protein LOC515266	LF	-	1	1	-	1.629
115496620	Hypothetical protein LOC515334	LF	-	1	1	-	2.112
77735931	Hypothetical protein LOC515343	HF	1	-	1	2.619	-
75832125	Hypothetical protein LOC515361	C	1	1	1	2.175	2.72
115496576	Hypothetical protein LOC515386	LF	-	1	1	-	2.005
115496528	Hypothetical protein LOC515452	HF	1	-	1	2.073	-
77735937	Hypothetical protein LOC515465	HF	2	-	3	4.236	-
77735939	Hypothetical protein LOC515499	C	2	3	3,1,4	6.371	8.902
77735953	Hypothetical protein LOC515648	HF	1	-	3	1.702	-
94966865	Hypothetical protein LOC515712	HF	1	-	1	2.822	-
114051125	Hypothetical protein LOC515757	C	4	2	2,4	13.229	8.485
82697351	Hypothetical protein LOC515765	C	1	1	2	3.692	2.682
77735969	Hypothetical protein LOC515766	LF	-	2	1,3	-	4.821
77735971	Hypothetical protein LOC515824	LF	-	1	1	-	2.673
114051095	Hypothetical protein LOC515848	LF	-	1	2	-	2.912
84370121	Hypothetical protein LOC515902	LF	-	1	3	-	2.026
84000219	Hypothetical protein LOC515913	LF	-	1	3	-	2.648
94966859	Hypothetical protein LOC515940	LF	-	1	3	-	2.697
115496338	Hypothetical protein LOC516024	C	27	22	2,4	106.435	68.385
114052813	Hypothetical protein LOC516209	HF	1	-	4	2.278	-
84000215	Hypothetical protein LOC516212	C	5	5	2	17.329	15.646
116003933	Hypothetical protein LOC516247	C	1	2	1,3,2	2.704	5.417
115496278	Hypothetical protein LOC516282	HF	2	-	2,4	5.499	-
114052839	Hypothetical protein LOC516550	LF	-	2	2	-	5.284
115496208	Hypothetical protein LOC516949	LF	-	1	1	-	3.167
84000237	Hypothetical protein LOC517077	HF	1	-	4	2.056	-
115496097	Hypothetical protein LOC517211	LF	-	1	1	-	2.076
115496095	Hypothetical protein LOC517402	C	1	2	4	2.266	4.876
114052951	Hypothetical protein LOC517724	HF	2	-	2,4	5.662	-
77735997	Hypothetical protein LOC517743	LF	-	1	1	-	2.38
78369378	Hypothetical protein LOC517947	LF	-	1	4	-	2.984
115495087	Hypothetical protein LOC518117	C	1	1	1,2	2.121	2.678
116003949	Hypothetical protein LOC518366	LF	-	1	4	-	2.009
77736011	Hypothetical protein LOC519120	LF	-	1	2	-	2.228
116003951	Hypothetical protein LOC519687	LF	-	1	1	-	2.527
115495289	Hypothetical protein LOC519697	LF	-	2	1,4	-	5.721
84370125	Hypothetical protein LOC519860	C	4	1	4	9.47	2.157
115495359	Hypothetical protein LOC520046	HF	2	-	2,4	4.55	-
115495377	Hypothetical protein LOC520260	C	44	58	2	195.958	213.495
77736019	Hypothetical protein LOC520270	C	3	1	3,4	11.56	4.339
114053071	Hypothetical protein LOC520297	C	3	6	2	8.765	20.635
114053245	Hypothetical protein LOC520302	LF	-	2	1	-	5.092
78369430	Hypothetical protein LOC520335	C	1	1	3	2.228	1.806
115495511	Hypothetical protein LOC520897	C	4	7	2	24.016	33.176
115494902	Hypothetical protein LOC521074	HF	1	-	1	2.378	-
77736031	Hypothetical protein LOC521540	C	3	1	1,3	10.472	4.474
115495011	Hypothetical protein LOC521553	HF	1	-	1	2.178	-
115496196	Hypothetical protein LOC521892	C	13	12	2	43.807	40.496
77736035	Hypothetical protein LOC521926	HF	1	-	1	2.008	-
114053225	Hypothetical protein LOC521940	C	39	51	1,4,3	132.253	153.219
115496330	Hypothetical protein LOC521975	LF	-	1	2	-	3.514
77736037	Hypothetical protein LOC521987	HF	3	-	2	7.026	-
115496469	Hypothetical protein LOC522002	C	1	1	2,3	2.595	2.539
77736039	Hypothetical protein LOC522309	C	1	1	1	2.345	2.646
94966879	Hypothetical protein LOC522854	LF	-	1	2	-	3.204
115497786	Hypothetical protein LOC522967	C	1	1	2	2.213	2.256
114053169	Hypothetical protein LOC522980	LF	-	1	2	-	2.134
78369338	Hypothetical protein LOC523187	LF	-	1	2	-	2.549
114053195	Hypothetical protein LOC523327	C	1	1	4	2.877	2.287
84000247	Hypothetical protein LOC523361	HF	1	-	4	3.434	-
115495679	Hypothetical protein LOC523432	HF	1	-	2	3.057	-
83035067	Hypothetical protein LOC523435	HF	1	-	4	2.546	-
115495907	Hypothetical protein LOC523510	HF	2	-	1,2	4.293	-
115495909	Hypothetical protein LOC523515	C	1	1	1,2	2.894	1.846
115495235	Hypothetical protein LOC523752	LF	-	1	2	-	2.351
77736045	Hypothetical protein LOC523756	LF	-	2	3	-	4.243
77736047	Hypothetical protein LOC523847	LF	-	1	4	-	2.802
78369414	Hypothetical protein LOC523885	HF	1	-	1	2.065	-
115494928	Hypothetical protein LOC524150	LF	-	1	1	-	2.503
115495147	Hypothetical protein LOC524314	HF	1	-	2	3.08	-
116003969	Hypothetical protein LOC524334	C	1	1	1,3	2.368	2.014
114053229	Hypothetical protein LOC524484	LF	-	1	3	-	2.724
84000255	Hypothetical protein LOC524709	C	5	6	1,3	23.621	24.232
115496914	Hypothetical protein LOC524908	C	1	1	3,4	2.051	2.506
62752829	Hypothetical protein LOC525106	HF	1	-	2	2.275	-
115497268	Hypothetical protein LOC525117	HF	1	-	2	2.519	-
77736055	Hypothetical protein LOC525344	LF	-	1	4	-	2.744
78369262	Hypothetical protein LOC525416	LF	-	1	1	-	2.02
115495175	Hypothetical protein LOC525813	LF	-	1	3	-	2.123
115495903	Hypothetical protein LOC525909	C	2	2	1,3	4.713	4.432
114053269	Hypothetical protein LOC525947	LF	-	9	1,3	-	20.78
115497584	Hypothetical protein LOC526424	LF	-	2	3,4	-	5.28
77736061	Hypothetical protein LOC526612	LF	-	1	2	-	2.269
78369163	Hypothetical protein LOC526652	C	1	1	2,4	2.129	2.813
115497118	Hypothetical protein LOC526688	C	14	8	1,2	43.421	35.263
78369352	Hypothetical protein LOC526766	C	1	1	1,4	2.592	2.54
84370143	Hypothetical protein LOC527380	C	62	82	1,4	302.618	347.495
77736065	Hypothetical protein LOC527433	HF	1	-	1	2.967	-
114052785	Hypothetical protein LOC528041	HF	1	-	1	2.444	-
115497536	Hypothetical protein LOC528153	HF	1	-	2	2.628	-
115495687	Hypothetical protein LOC528309	HF	1	-	2	2.515	-
116003985	Hypothetical protein LOC528425	LF	-	3	1,3	-	7.431
115496498	Hypothetical protein LOC528459	C	1	1	4	2.918	2.284
115496332	Hypothetical protein LOC528839	HF	2	-	2,4	4.822	-
114052723	Hypothetical protein LOC529043	LF	-	1	1	-	2.045
116003989	Hypothetical protein LOC529157	C	5	3	1,3,4	10.716	6.906
115495537	Hypothetical protein LOC529183	C	1	1	1,2	2.592	2.194
114052657	Hypothetical protein LOC530031	HF	2	-	1,2	4.855	-
78369364	Hypothetical protein LOC530076	LF	-	1	4	-	2.523
116003993	Hypothetical protein LOC530101	C	3	2	1,3	6.647	4.261
115495385	Hypothetical protein LOC530118	LF	-	1	4	-	2.775
115495351	Hypothetical protein LOC530414	LF	-	1	4	-	2.694
115495337	Hypothetical protein LOC530618	LF	-	1	1	-	2.036
115495335	Hypothetical protein LOC530661	HF	1	-	3	2.105	-
115495249	Hypothetical protein LOC531211	C	1	1	1	2.698	2.637
115495209	Hypothetical protein LOC531420	HF	1	-	1	2.63	-
77404223	Hypothetical protein LOC531444	C	1	2	2	5.459	7.835
115494924	Hypothetical protein LOC531519	LF	-	1	1	-	2.339
94966897	Hypothetical protein LOC531753	HF	1	-	2	2.506	-
114052579	Hypothetical protein LOC531770	HF	1	-	2	2.082	-
116003997	Hypothetical protein LOC531979	LF	-	1	2	-	2.657
77736099	Hypothetical protein LOC532203	LF	-	1	3	-	3.145
116004001	Hypothetical protein LOC532573	LF	-	1	1	-	3.008
115495097	Hypothetical protein LOC532582	LF	-	1	2	-	2.542
115495095	Hypothetical protein LOC532587	C	1	3	1,3	2.352	8.613
114052506	Hypothetical protein LOC532621	LF	-	1	2	-	2.181
115495113	Hypothetical protein LOC532644	LF	-	3	1	-	7.042
84000283	Hypothetical protein LOC532668	HF	1	-	2	2.176	-
114052468	Hypothetical protein LOC532785	C	8	19	2	27.135	53.343
116003991	Hypothetical protein LOC532839	HF	1	-	2	2.575	-
77736113	Hypothetical protein LOC533007	HF	1	-	1	2.863	-
62751853	Hypothetical protein LOC533147	LF	-	1	4	-	2.072
114052364	Hypothetical protein LOC533216	LF	-	2	1	-	5.22
84370151	Hypothetical protein LOC533232	LF	-	1	3	-	2.719
115496137	Hypothetical protein LOC533233	LF	-	1	1	-	2.528
82697373	Hypothetical protein LOC533451	HF	1	-	2	3.069	-
116004011	Hypothetical protein LOC533484	HF	1	-	2	1.754	-
77736129	Hypothetical protein LOC533550	C	1	1	3	3.2	2.32
115496370	Hypothetical protein LOC533791	LF	-	1	2	-	2.536
114052232	Hypothetical protein LOC533803	LF	-	1	2	-	2.031
77736139	Hypothetical protein LOC533874	HF	1	-	4	2.508	-
115496522	Hypothetical protein LOC534029	HF	1	-	4	2.715	-
115496544	Hypothetical protein LOC534051	C	1	2	2	2.807	5.149
77736151	Hypothetical protein LOC534150	LF	-	1	4	-	2.22
62751787	Hypothetical protein LOC534159	LF	-	1	3	-	2.501
114052148	Hypothetical protein LOC534206	HF	3	-	3	9.149	-
114052114	Hypothetical protein LOC534228	HF	1	-	1	1.688	-
115496616	Hypothetical protein LOC534296	C	2	1	1,2,4	5.142	2.582
115496630	Hypothetical protein LOC534380	C	1	2	1	2.182	4.667
115496666	Hypothetical protein LOC534465	LF	-	2	1,4	-	4.089
77736171	Hypothetical protein LOC534509	C	1	1	2	2.629	2.53
115496680	Hypothetical protein LOC534550	HF	1	-	2	1.972	-
114052062	Hypothetical protein LOC534598	HF	1	-	4	2.645	-
115496742	Hypothetical protein LOC534599	C	27	11	3,4	85.308	44.308
115496758	Hypothetical protein LOC534628	LF	-	1	1	-	2.845
115496794	Hypothetical protein LOC534692	C	2	3	2	5.001	8
115496810	Hypothetical protein LOC534697	LF	-	1	1	-	2.043
84000297	Hypothetical protein LOC534708	HF	1	-	4	2.522	-
77736183	Hypothetical protein LOC534882	HF	2	-	3,4	4.443	-
84000299	Hypothetical protein LOC534900	C	55	33	3	194.019	189.722
84000301	Hypothetical protein LOC534927	C	9	3	1	32.156	7.834
77736189	Hypothetical protein LOC534935	LF	-	1	4	-	2.527
115496846	Hypothetical protein LOC534937	HF	1	-	3	2.519	-
115496890	Hypothetical protein LOC534964	HF	1	-	3	2.092	-
114051988	Hypothetical protein LOC534994	HF	2	-	2,4	5.128	-
77736195	Hypothetical protein LOC535038	HF	1	-	3	2.194	-
114051956	Hypothetical protein LOC535174	C	1	2	2	4.238	5.693
84000303	Hypothetical protein LOC535207	C	5	2	2,3,4	17.19	7.569
116004045	Hypothetical protein LOC535219	LF	-	1	2	-	2.695
115496944	Hypothetical protein LOC535243	LF	-	1	1	-	2.05
77736205	Hypothetical protein LOC535293	HF	2	-	1	4.84	-
82697383	Hypothetical protein LOC535321	LF	-	1	2	-	2.776
115496976	Hypothetical protein LOC535362	LF	-	1	3	-	2.546
115496994	Hypothetical protein LOC535407	HF	1	-	2	2.068	-
116004039	Hypothetical protein LOC535494	LF	-	1	2	-	2.683
114051854	Hypothetical protein LOC535605	C	360	282	1,4,3	1193.28	1210.18
115497076	Hypothetical protein LOC535630	LF	-	1	1	-	2.559
115497106	Hypothetical protein LOC535768	HF	1	-	1	2.121	-
115497132	Hypothetical protein LOC535804	C	48	52	2	205.933	218.709
115497148	Hypothetical protein LOC536311	C	1	1	3	2.178	2.896
114051826	Hypothetical protein LOC536462	HF	1	-	3	2.743	-
115497184	Hypothetical protein LOC536553	HF	1	-	1	2.599	-
115497234	Hypothetical protein LOC536944	HF	1	-	3	2.565	-
114051796	Hypothetical protein LOC537087	C	3	2	1,2	6.656	4.42
115497270	Hypothetical protein LOC537161	HF	1	-	2	4.26	-
115497300	Hypothetical protein LOC537167	HF	1	-	1	2.701	-
115497320	Hypothetical protein LOC537195	HF	1	-	2	2.702	-
114051780	Hypothetical protein LOC537256	C	63	69	1,3,4	239.535	232.744
115497364	Hypothetical protein LOC537349	HF	1	-	4	2.196	-
77736229	Hypothetical protein LOC537713	C	34	53	2	138.828	176.62
77736227	Hypothetical protein LOC538090	C	1	1	4	3.503	4.327
84000323	Hypothetical protein LOC538455	LF	-	1	4	-	2.79
115497886	Hypothetical protein LOC538512	LF	-	1	1	-	2.516
94966905	Hypothetical protein LOC538599	HF	1	-	1	2.189	-
115497762	Hypothetical protein LOC538626	HF	1	-	2	2.501	-
114051694	Hypothetical protein LOC538655	LF	-	1	1	-	2.222
114051672	Hypothetical protein LOC538660	LF	-	1	1	-	2.136
115497756	Hypothetical protein LOC538666	LF	-	1	3	-	2.348
114051658	Hypothetical protein LOC538702	C	27	28	3,4	96.386	97.657
115497704	Hypothetical protein LOC538710	LF	-	1	3	-	2.009
115497674	Hypothetical protein LOC538743	HF	1	-	3	2.746	-
114051622	Hypothetical protein LOC538768	LF	-	1	1	-	2.203
77736253	Hypothetical protein LOC538801	HF	1	-	3	2.595	-
84000331	Hypothetical protein LOC538804	C	2	3	2	6.74	9.331
116004053	Hypothetical protein LOC538845	HF	1	-	3	2.03	-
115497488	Hypothetical protein LOC539003	HF	1	-	4	2.57	-
84000345	Hypothetical protein LOC539043	C	342	388	1,3,4	1638.4	1529.86
115497456	Hypothetical protein LOC539080	C	1	2	3,4	2.33	6.205
94966911	Hypothetical protein LOC539160	C	34	27	3,4	108.068	92.029
77736275	Hypothetical protein LOC539218	LF	-	1	2	-	1.846
84370156	Hypothetical protein LOC539291	C	8	8	2,3	33.27	29.441
115495661	Hypothetical protein LOC539431	HF	1	-	2	2.066	-
115495747	Hypothetical protein LOC539472	HF	1	-	1	2.603	-
115495763	Hypothetical protein LOC539526	C	15	20	3	45.247	57.629
115495809	Hypothetical protein LOC539560	HF	2	-	1,2	5.458	-
115495839	Hypothetical protein LOC539579	C	1	1	2	1.948	2.589
114050861	Hypothetical protein LOC539591	HF	2	-	1,3	5.681	-
78369270	Hypothetical protein LOC539635	HF	1	-	2	2.691	-
62751581	Hypothetical protein LOC539663	HF	1	-	1	2.13	-
116004057	Hypothetical protein LOC539683	C	21	13	1,4	76.245	62.181
115495963	Hypothetical protein LOC539742	LF	-	1	3	-	2.741
84000347	Hypothetical protein LOC539760	HF	1	-	4	2.591	-
66792930	Hypothetical protein LOC539774	LF	-	1	1	-	2.589
115495981	Hypothetical protein LOC539837	HF	1	-	4	2.974	-
84000353	Hypothetical protein LOC539917	LF	-	1	4	-	2.12
115495899	Hypothetical protein LOC539930	C	1	1	1,4	2.024	2.512
116004065	Hypothetical protein LOC539950	LF	-	1	3	-	2.593
84370177	Hypothetical protein LOC540051	C	3	3	1,4,3	16.471	13.05
115495673	Hypothetical protein LOC540131	HF	1	-	2	2.453	-
114050763	Hypothetical protein LOC540152	LF	-	1	1	-	2.119
78369488	Hypothetical protein LOC540183	LF	-	1	3	-	2.012
114050765	Hypothetical protein LOC540287	HF	1	-	3	2.775	-
77736349	Hypothetical protein LOC540303	C	39	30	1	113.392	100.305
115496256	Hypothetical protein LOC540342	LF	-	1	4	-	2.03
114050947	Hypothetical protein LOC540447	LF	-	1	2	-	2.042
115497506	Hypothetical protein LOC540474	C	1	1	1,2	2.672	2.699
77736361	Hypothetical protein LOC540528	HF	3	-	3	7.732	-
115497946	Hypothetical protein LOC540559	C	3	1	1,4	11.281	5.43
115495675	Hypothetical protein LOC540575	HF	1	-	3	2.048	-
115496029	Hypothetical protein LOC540614	HF	1	-	1	2.532	-
77736367	Hypothetical protein LOC540653	HF	2	-	1	4.601	-
115495967	Hypothetical protein LOC540724	LF	-	1	1	-	3.185
115495935	Hypothetical protein LOC540739	LF	-	1	3	-	2.673
115495951	Hypothetical protein LOC540767	C	20	12	3,4	62.883	31.297
114051049	Hypothetical protein LOC540817	C	1	1	1,3	2.006	2.667
115495893	Hypothetical protein LOC540832	HF	1	-	2	2.369	-
115495911	Hypothetical protein LOC540851	LF	-	1	1	-	2.158
114051069	Hypothetical protein LOC540859	C	5	3	1,2,4	13.851	9.127
114051055	Hypothetical protein LOC540892	LF	-	1	2	-	2.239
115495837	Hypothetical protein LOC540923	C	31	27	1	107.652	98.282
115495805	Hypothetical protein LOC540994	HF	1	-	4	2.685	-
114052194	Hypothetical protein LOC541078	LF	-	1	2	-	2.519
114051071	Hypothetical protein LOC541109	HF	1	-	3	2.126	-
115495759	Hypothetical protein LOC541123	C	2	1	3,4	5.328	3.226
114051019	Hypothetical protein LOC541168	C	79	90	2	275.683	318.274
114051025	Hypothetical protein LOC541250	HF	1	-	4	2.001	-
114050707	Hypothetical protein LOC541274	HF	2	-	1,3	5.492	-
77736401	Hypothetical protein LOC541281	HF	1	-	1	2.63	-
77736403	Hypothetical protein LOC541283	LF	-	1	1	-	2.273
82697387	Hypothetical protein LOC613456	HF	1	-	3	2.968	-
115495447	Hypothetical protein LOC613584	LF	-	3	1,3	-	7.484
115495315	Hypothetical protein LOC613818	LF	-	1	3	-	2.006
77736435	Hypothetical protein LOC613899	C	1	1	2	3.735	3.782
115494994	Hypothetical protein LOC613945	LF	-	1	4	-	2.564
115495003	Hypothetical protein LOC613948	C	2	2	2	8.015	6.998
115494984	Hypothetical protein LOC613972	LF	-	1	1	-	2.628
115495099	Hypothetical protein LOC614006	HF	1	-	3	2.063	-
115495125	Hypothetical protein LOC614013	HF	1	-	1	2.006	-
84579863	Hypothetical protein LOC614139	LF	-	1	3	-	2.624
115496101	Hypothetical protein LOC614145	C	4	5	2	15.059	16.802
78369368	Hypothetical protein LOC614194	HF	1	-	3	2.037	-
94966950	Hypothetical protein LOC614199	HF	4	-	4	10.845	-
77736449	Hypothetical protein LOC614215	LF	-	2	2,3	-	4.849
115496129	Hypothetical protein LOC614251	HF	1	-	1	3.073	-
114052240	Hypothetical protein LOC614344	HF	1	-	3	2.317	-
114052312	Hypothetical protein LOC614498	C	2	2	3,4	5.451	6.432
78369376	Hypothetical protein LOC614633	LF	-	1	1	-	2.061
115496471	Hypothetical protein LOC614663	LF	-	2	1	-	4.652
84000375	Hypothetical protein LOC614818	HF	1	-	3	2.039	-
115496606	Hypothetical protein LOC614876	LF	-	1	4	-	2.991
115496642	Hypothetical protein LOC614947	C	1	5	1,2	6.993	11.998
115496648	Hypothetical protein LOC615034	C	5	2	1,4	11.656	4.055
115496678	Hypothetical protein LOC615128	HF	1	-	4	2.876	-
115496684	Hypothetical protein LOC615133	HF	1	-	4	2.581	-
115496694	Hypothetical protein LOC615149	HF	1	-	1	2.662	-
78369304	Hypothetical protein LOC615239	LF	-	1	2	-	2.866
84000391	Hypothetical protein LOC615316	C	11	5	3,4	35.172	23.546
115496730	Hypothetical protein LOC615330	HF	1	-	2	2.007	-
84000397	Hypothetical protein LOC615337	LF	-	1	3	-	2.08
115496848	Hypothetical protein LOC615436	C	1	3	1,3	3.49	5.365
115496874	Hypothetical protein LOC615464	HF	1	-	2	2.946	-
115496938	Hypothetical protein LOC615498	C	35	26	1,2	174.317	147.451
114053087	Hypothetical protein LOC615507	C	79	76	1,3,4	260.494	259.473
77736515	Hypothetical protein LOC615577	LF	-	1	1	-	2.214
84370193	Hypothetical protein LOC615630	HF	1	-	4	2.564	-
116004101	Hypothetical protein LOC615644	LF	-	1	2	-	2.578
115497094	Hypothetical protein LOC615820	C	11	11	2	40.893	42.609
115497172	Hypothetical protein LOC615868	HF	1	-	1	2.536	-
78369206	Hypothetical protein LOC615869	C	1	1	1	2.751	2.77
114052975	Hypothetical protein LOC615967	LF	-	1	1	-	2.573
116004105	Hypothetical protein LOC616005	HF	2	-	1,3	5.237	-
115497232	Hypothetical protein LOC616050	LF	-	1	3	-	2.93
114052911	Hypothetical protein LOC616058	LF	-	2	2	-	4.542
115497238	Hypothetical protein LOC616080	LF	-	1	2	-	3.068
115497252	Hypothetical protein LOC616181	C	3	2	1,4	7.483	5.229
114051093	Hypothetical protein LOC616278	HF	1	-	3	2.898	-
115497408	Hypothetical protein LOC616367	HF	1	-	1	2.666	-
114051187	Hypothetical protein LOC616392	HF	1	-	3	2.052	-
84000401	Hypothetical protein LOC616451	LF	-	1	1	-	2.396
84000395	Hypothetical protein LOC616567	HF	1	-	1	2.447	-
115497566	Hypothetical protein LOC616593	LF	-	1	1	-	2.394
115497602	Hypothetical protein LOC616608	LF	-	1	1	-	2.243
78369392	Hypothetical protein LOC616638	C	1	1	1	2.224	2.04
94966976	Hypothetical protein LOC616641	LF	-	1	4	-	3.424
78369400	Hypothetical protein LOC616694	LF	-	1	3	-	2.089
115497646	Hypothetical protein LOC616814	HF	1	-	2	2.626	-
77736572	Hypothetical protein LOC616871	C	1	1	2,3	3.259	3.419
115497714	Hypothetical protein LOC616974	C	5	4	3,1	18.624	16.207
94966984	Hypothetical protein LOC617001	LF	-	1	1	-	2.797
114051522	Hypothetical protein LOC617104	HF	2	-	2,3	5.261	-
115497750	Hypothetical protein LOC617117	C	19	12	3,4	56.701	37.918
115497890	Hypothetical protein LOC617453	LF	-	1	1	-	2.529
115497908	Hypothetical protein LOC617473	C	6	4	2,3	12.707	9.298
115497968	Hypothetical protein LOC617536	HF	1	-	3	2.064	-
115498004	Hypothetical protein LOC617564	C	1	1	1	2.559	3.061
115498010	Hypothetical protein LOC617598	HF	1	-	3	2.515	-
116004107	Hypothetical protein LOC617651	LF	-	2	2	-	4.726
115497876	Hypothetical protein LOC617703	LF	-	1	2	-	2.741
114052631	Hypothetical protein LOC617720	C	1	10	1,2	16.985	32.864
115497116	Hypothetical protein LOC617915	C	2	4	1,3,4	8.581	11.416
115497036	Hypothetical protein LOC617958	C	18	16	2,4	60.49	47.437
115495199	Hypothetical protein LOC618451	LF	-	1	2	-	3.678
115495321	Hypothetical protein LOC618453	LF	-	1	2	-	2.308
114051083	Hypothetical protein LOC618508	HF	1	-	1	2.646	-
83721983	Hypothetical protein LOC618673	C	4	2	3	16.74	8.464
115496884	Hypothetical protein LOC618738	LF	-	1	1	-	2.401
114051067	Hypothetical protein LOC618809	C	2	2	2,4	4.659	5.063
114052961	Hypothetical protein LOC618905	HF	1	-	1	2.011	-
116004119	Hypothetical protein LOC618918	LF	-	1	1	-	2.916
115495205	Hypothetical protein LOC767819	LF	-	1	3	-	2.073
116004123	Hypothetical protein LOC767832	LF	-	1	3	-	3.279
116004183	Hypothetical protein LOC767906	C	1	1	2,3	2.581	2.042
116004187	Hypothetical protein LOC767911	HF	1	-	4	2.193	-
116004191	Hypothetical protein LOC767912	HF	1	-	3	2.449	-
116004203	Hypothetical protein LOC767915	LF	-	1	4	-	2.53
116004237	Hypothetical protein LOC767936	LF	-	1	2	-	2.219
116004251	Hypothetical protein LOC767942	C	1	1	1,3	2.528	2.556
116004273	Hypothetical protein LOC767955	HF	1	-	2	2.441	-
116004271	Hypothetical protein LOC767959	HF	4	-	3,4	12.903	-
116004277	Hypothetical protein LOC767962	C	17	15	1,4	64.349	50.515
116004287	Hypothetical protein LOC767971	HF	1	-	3	2.216	-
116004295	Hypothetical protein LOC767973	C	2	1	1,4	4.339	2.213
116004315	Hypothetical protein LOC767984	HF	1	-	3	2.016	-
116004311	Hypothetical protein LOC767986	LF	-	1	3	-	2.14
116004313	Hypothetical protein LOC767987	HF	1	-	1	3.948	-
116004325	Hypothetical protein LOC767992	C	2	2	1,2,3	5.309	5.571
116004321	Hypothetical protein LOC767994	C	4	1	3,4	17.364	9.798
116004339	Hypothetical protein LOC768002	LF	-	2	1,3	-	5.358
116004359	Hypothetical protein LOC768012	C	5	3	4	17.313	11.454
116004379	Hypothetical protein LOC768023	C	7	7	4	18.359	18.191
116004389	Hypothetical protein LOC768026	HF	1	-	3	2.957	-
116004395	Hypothetical protein LOC768029	LF	-	2	3	-	5.725
116004401	Hypothetical protein LOC768032	C	1	1	3,4	2.016	2.042
116004409	Hypothetical protein LOC768036	HF	2	-	4	6.074	-
116004411	Hypothetical protein LOC768037	HF	1	-	4	2.777	-
116004419	Hypothetical protein LOC768041	HF	1	-	2	2.069	-
116004457	Hypothetical protein LOC768064	HF	1	-	3	2.087	-
116004471	Hypothetical protein LOC768070	C	129	105	3,4	589.667	513.287
116004475	Hypothetical protein LOC768074	C	9	8	2	27.29	24.068
116004481	Hypothetical protein LOC768075	HF	2	-	3,4	5.16	-
117553602	Hypothetical protein LOC774027	LF	-	2	3	-	5.833
27805915	Hypoxia-inducible factor 1 alpha subunit	LF	-	1	1	-	2.109
77735779	IMP (inosine monophosphate) dehydrogenase 2	HF	1	-	3	2.06	-
77735505	Inducible T-cell co-stimulator	LF	-	1	1	-	2.782
84370179	Inflammation-related G protein-coupled receptor EX33	LF	-	1	1	-	2.757
114051335	Influenza virus NS1A binding protein	LF	-	3	2,4	-	7.237
84000571	Inhibin alpha	LF	-	2	3,4	-	5.698
27805937	Inhibitor of kappa light polypeptide gene enhancer in B-cells kinase gamma	HF	1	-	1	2.162	-
27805935	Inhibitor of kappa light polypeptide gene enhancer in B-cellskinase beta	LF	-	1	3	-	2.695
114051089	Inner membrane protein mitochondrial	C	6	2	2,4	15.998	9.452
27807313	Inositol 145-triphosphate receptor type 1	HF	1	-	3	2.02	-
27805961	Inositol 145-triphosphate receptor type 2	C	5	2	1,4	14.444	8.643
27805963	Inositol 145-triphosphate receptor type 3	C	1	4	1,2	2.596	9.053
27805945	Inositol(myo)-1(or 4)-monophosphatase 1	HF	1	-	3	2.781	-
27807007	Insulin-like growth factor binding protein 3	LF	-	1	4	-	2.585
78045513	Integral membrane protein 2B	HF	1	-	4	2.317	-
27805957	Integrin alpha-V	HF	1	-	3	2.555	-
77736331	Integrin linked kinase	HF	1	-	3	2.503	-
27807227	IntegrIn beta 5	C	2	1	1	4.681	2.378
27807259	Integrin beta 6	HF	2	-	1,4	5.2	-
75832116	Inter-alpha (globulin) inhibitor H4	C	3	4	1,3,2	7.029	8.876
114053209	Interferon stimulated exonuclease gene 20kDa-like 2	LF	-	1	3	-	2.583
31982949	Interferon gamma or immune type	HF	1	-	2	2.39	-
116004173	Interleukin 10 receptor beta precursor	LF	-	1	1	-	2.653
27807171	Interleukin 12 receptor beta 2	LF	-	2	4	-	4.675
77735575	Interleukin 22 receptor alpha 1	LF	-	1	1	-	3.122
115495789	Interleukin-4 receptor alpha chain	C	1	1	1	2.004	2.748
56119082	Intestinal lysozyme	LF	-	1	3	-	2.584
27806557	Intrinsic membrane protein 2	HF	1	-	3	2.621	-
115495057	IQ motif containing F1	C	4	4	1,4,3	11.502	14.553
84000367	IQ motif containing G	C	1	1	1,4	3.113	2.917
84000311	Islet cell autoantigen 1 69kDa	C	2	3	1,3	6.807	7.433
75832090	Isocitrate dehydrogenase 1 (NADP+) soluble	HF	1	-	2	2.819	-
28461205	Isocitrate dehydrogenase 2 (NADP+) mitochondria	C	14	13	2	50.69	44.072
27807161	Isocitrate dehydrogenase 3 (NAD+) alpha	C	14	18	2	53.783	57.581
51591897	Junction plakoglobin	LF	-	1	3	-	2.153
114052314	Kallikrein B plasma (Fletcher factor) 1	LF	-	1	3	-	2.596
116004127	Kelch-like 9	HF	1	-	2	2.643	-
27805977	Keratin 10	C	4	1	1,4	9.668	2.612
56710317	Keratin 5	C	1	1	1	2.307	2.601
27806891	Keratocan	C	10	8	3	46.41	40.664
27807301	KIAA0373 homolog	HF	1	-	1	2.127	-
50872133	Killer cell lectin-like receptor family J	HF	1	-	2	2.815	-
114052799	Kinesin family member 20A	LF	-	1	3	-	2.2
78369258	Kinesin-associated protein 3	C	2	1	1,4	4.765	2.508
47564094	Krit1 protein	HF	1	-	1	2.791	-
27806559	Lactate dehydrogenase A	C	3	1	4	7.961	3.941
78369344	Lactate dehydrogenase A-like 6B	C	52	42	2	176.028	165.599
27806851	Lactoperoxydase	LF	-	1	3	-	2.839
77736279	LAG1 longevity assurance homolog 2	LF	-	1	3	-	2.05
62751709	LAG1 longevity assurance homolog 4	LF	-	1	1	-	2.585
27805991	Latent transforming growth factor beta binding protien 2	LF	-	1	2	-	2.081
29135305	Lecithin retinol acyltransferase	LF	-	1	2	-	2.162
62460598	Lectin mannose-binding 2-like	HF	1	-	4	2.775	-
27807147	Lectin superfamily member 1	LF	-	1	2	-	2.197
32189328	Lectomedin 2	LF	-	1	2	-	2.673
87196505	Leptin	HF	1	-	4	2.031	-
84000279	Leucine rich repeat containing 28	HF	2	-	3	4.492	-
62460576	Leucine rich repeat containing 4 protein	LF	-	1	1	-	2.027
77736421	Leukotriene B4 receptor	LF	-	1	2	-	2.099
78042556	Ligatin	LF	-	1	1	-	2.572
47564106	Light chain 3	HF	2	-	1,3	5.23	-
27806127	Likely ortholog of mouse rabphilin 3A	LF	-	1	1	-	2.653
114051570	LIM domain binding 2	HF	1	-	1	2.273	-
84000171	LIM domain kinase 2	C	1	1	1,2	2.636	2.52
114052438	LIM domain only 1	LF	-	1	1	-	2.549
27806859	Limbin	LF	-	1	1	-	2.588
114053085	Lipid phosphate phosphatase-related protein type2	LF	-	2	1,4	-	4.701
27807397	Lipoyltransferase	LF	-	1	1	-	1.866
27806857	Llysyl oxidase	LF	-	1	1	-	3.228
27807383	Low molecular mass ubiquinone-binding protein	C	8	4	4	25.855	15.042
115497724	Ly6/Plaur domain containing 4	HF	1	-	2	2.185	-
61889061	Lysophospholipase 3	HF	1	-	2	2.909	-
27806691	Lysosomal trafficking regulator	LF	-	1	1	-	2.015
27805989	Lysyl oxidase-like 4	LF	-	3	2,3	-	7.164
84579925	Macoilin	LF	-	1	2	-	1.976
84000365	Maelstrom homolog	HF	2	-	4	4.617	-
77736051	Maestro	HF	1	-	3	2.557	-
61888854	Malate dehydrogenase 2 mitochondrial	C	90	104	2	421.184	416.811
114053161	Male germ cell-associated kinase	LF	-	1	1	-	2.569
58330901	Mannose binding lectin liver	HF	1	-	3	2.546	-
29135327	Mannosyl (alpha-13-)-glycoprotein beta-14-N-acetylglucosaminyltransferase isoenzyme A	HF	1	-	3	2.476	-
27806541	Matrix metalloproteinase 1	HF	1	-	2	2.045	-
27807437	Matrix metalloproteinase 9	HF	1	-	3	2.062	-
77735923	Mediator of RNA polymerase II transcription	HF	1	-	3	2.01	-
78042484	Megakaryocyte-associated tyrosine kinase	C	1	1	2	3.518	2.075
114052410	Meiosis-specific nuclear structural 1	LF	-	1	3	-	2.948
114050761	Melanoma-derived leucine zipper extra-nuclear factor	HF	1	-	1	2.07	-
115749616	Metal-regulatory transcription factor 1	LF	-	1	4	-	2.75
115496558	Metastasis associated 1 family member 2	HF	1	-	1	2.601	-
94967008	Metaxin 1	HF	1	-	3	2.381	-
27806537	Methionine sulfoxide reductase A	LF	-	1	3	-	2.174
60687510	Methylenetetrahydrofolate reductase	C	2	1	3,4	5.04	1.726
115432058	Methylmalonyl Coenzyme A mutase	LF	-	2	2	-	4.774
87196514	MHC class II antigen	HF	1	-	4	2.568	-
27806547	Microtubule associated protein tau	C	7	5	3,1	15.254	11.214
27806553	Microtubule-associated protein 4	HF	1	-	4	3.335	-
90093345	Microtubule-associated protein RP/EB family	HF	1	-	2	2.161	-
41386719	Milk fat globule-EGF factor 8 protein	C	2	2	2,3	4.229	7.018
61888858	Minichromosome maintenance deficient	HF	2	-	1,4	5.121	-
27806307	Mitochondrial ATP synthase O subunit	C	13	8	2,4	46.189	40.811
28603744	Mitochondrial carrier homolog 2	C	24	19	1,3	79.972	72.113
78369486	Mitochondrial fission regulator 1	LF	-	1	4	-	2.313
77736173	Mitochondrial processing peptidase beta subunit	C	2	1	2	5.45	2.587
77736592	Mitochondrial ribosomal protein L13	LF	-	1	1	-	2.106
78369165	Mitochondrial ribosomal protein L30 isoform a	LF	-	1	1	-	2.105
114052563	Mitochondrial ribosomal protein L44	C	1	1	1,4	1.806	2.615
78369264	Mitochondrial ribosomal protein S36	C	7	3	2,3	21.531	20.814
77735639	Mitochondrial ribosomal protein S7	HF	1	-	3	2.085	-
78369169	Mitochondrial ribosomal protein S9	HF	1	-	1	2.102	-
27806007	Mitochondrial translational initiation factor 2	C	2	2	2	4.528	5.115
27805909	Mitochondrial trifunctional protein alpha subunit	C	17	13	2,4	48.741	47.489
27885005	Mitochondrial trifunctional protein beta subunit	C	11	8	2,4	36.889	29.437
77736562	Mitogen-activated protein-binding protein-int	LF	-	1	1	-	2.13
114050715	Moesin	LF	-	2	3,4	-	5.074
41386701	Molecule possessing ankyrin repeats induced by lipopolysaccharide homolog of mouse	C	4	2	3	12.991	8.461
94966797	Mono (ADP-ribosyl)transferase	LF	-	1	1	-	2.854
114326284	Monoamine oxidase A	C	4	1	2	10.894	6.918
116004081	Mothers against decapentaplegic homolog 9	HF	2	-	2	4.211	-
27807253	mRNA decapping enzyme	LF	-	1	4	-	2.935
115497374	MS4A13 protein	HF	1	-	2	2.562	-
114052771	MUF1 protein	C	2	2	3,4	4.849	4.205
33354267	Murine FBJ osteosarcoma viral (v-fos) oncogene	HF	1	-	4	2.954	-
114051151	MutY homolog	HF	1	-	4	2.119	-
62751815	MYC induced nuclear antigen	C	1	2	1,3	2.278	5.088
62177176	Myeloid differentiation factor 88	LF	-	1	3	-	2.947
84000291	Myeloid leukemia factor 1	C	1	2	4	3.632	6.236
78042530	MYG1 protein	C	6	5	2	24.246	18.528
27806939	Myoglobin	LF	-	1	3	-	3.485
27806013	Myosin IC	HF	1	-	1	2.967	-
27806009	Myosin X	LF	-	2	1	-	4.84
41386691	Myosin heavy polypeptide 1 skeletal muscle	HF	1	-	1	2.579	-
27807325	Myosin heavy polypeptide 10 non-muscle	LF	-	2	4	-	3.593
41386711	Myosin heavy polypeptide 7 cardiac muscle	HF	1	-	1	2.193	-
114053095	Myotubularin related protein 9	HF	1	-	3	2.086	-
27806841	Myxovirus (influenza) resistance 1	C	1	1	1,3	2.624	2.631
47824860	Na+/glucose cotransporter-related protein	HF	1	-	1	2.04	-
56118314	NACHT leucine rich repeat and PYD containing 5	LF	-	1	2	-	2.63
28603782	NADH dehydrogenase (ubiquinone) 1 alpha subcomplex 10 42kDa	HF	2	-	4	7.837	-
28461281	NADH dehydrogenase (ubiquinone) 1 alpha subcomplex 5 13kDa	HF	2	-	4	6.54	-
28461207	NADH dehydrogenase (ubiquinone) 1 alpha subcomplex 6 14kDa	C	5	7	2,3,4	15.716	24.942
28461275	NADH dehydrogenase (ubiquinone) 1 alpha subcomplex 8 19kDa	C	13	3	3,4	48.9	19.387
28461255	NADH dehydrogenase (ubiquinone) 1 beta subcomplex 10 22kDa	LF	-	4	2,4	-	13.559
28461279	NADH dehydrogenase (ubiquinone) 1 beta subcomplex 2 8kDa	HF	1	-	4	2.063	-
28603776	NADH dehydrogenase (ubiquinone) 1 beta subcomplex 5 16kDa precursor	C	1	1	4	2.234	2.38
28603790	NADH dehydrogenase (ubiquinone) 1 beta subcomplex 7 18kDa	C	2	3	4	4.824	9.568
28461191	NADH dehydrogenase (ubiquinone) 1 beta subcomplex 9 22kDa	C	3	2	4	13	6.748
94966795	NADH dehydrogenase (ubiquinone) 1 alpha/beta subcomplex 1 8kDa	LF	-	1	2	-	2.853
28603758	NADH dehydrogenase (ubiquinone) 1 subcomplex unknown 2 14.5kDa	C	2	1	3,4	6.715	2.115
45430053	NADH dehydrogenase (ubiquinone) 42 kDa subunit	C	9	8	3,4	40.485	33.752
27807355	NADH dehydrogenase (ubiquinone) Fe-S protein 1 75kDa	C	2	3	3,4	8.307	8.496
115495721	NADH dehydrogenase (ubiquinone) Fe-S protein 2 49kDa	C	4	5	4	11.174	18.832
27807353	NADH dehydrogenase (ubiquinone) Fe-S protein 3 30kDa	C	2	3	4	6.824	9.39
87196499	NADH dehydrogenase (ubiquinone) Fe-S protein 8 23kDa	LF	-	2	1,3	-	5.139
40538780	NADH dehydrogenase (ubiquinone) flavoprotein 1 51kDa	C	7	12	1,3	26.612	39.709
27807203	NADH dehydrogenase 1 beta subcomplex 8	LF	-	1	4	-	2.588
60101826	NADH dehydrogenase subunit 2	HF	1	-	1	2.662	-
60101834	NADH dehydrogenase subunit 4	C	1	1	4	3.451	1.942
60101835	NADH dehydrogenase subunit 5	C	4	2	3,4,2	10.76	9.143
27806517	Natriuretic peptide receptor B/guanylate cyclase B	HF	1	-	2	2.704	-
27806029	Neurexin 1 *	LF	-	1	2	-	1.594
49258198	Neuroglobin	LF	-	1	3	-	2.038
115497260	Neuromedin B	HF	1	-	2	2.056	-
62988306	Neurotrimin	LF	-	1	2	-	2.299
27806529	Neutrophil cytosolic factor 2	LF	-	1	3	-	2.109
27806831	Nicotinamide nucleotide transhydrogenase	C	2	2	1,2,3	4.893	5.391
116003827	Nitric oxide synthase 2A	HF	1	-	2	3.38	-
27806131	N-myristoyltransferase 2	C	5	6	3,4,1	13.918	14.186
77735549	Non imprinted in Prader-Willi/Angelman syndro	LF	-	1	3	-	2.258
62751773	Non-metastatic cells 7 protein expressed in	C	3	3	3,4	7.663	7.233
78369466	Non-SMC element 1 homolog	HF	1	-	1	2.92	-
	N-terminal myristylation sites
114326220	Nuclear autoantigenic sperm protein	C	2	2	1,2,3	5.561	5.964
27806665	Nuclear DNA helicase II	C	1	1	2,3	2.144	2.576
115497302	Nuclear factor of kappa light polypeptide en	LF	-	1	3	-	3.014
31982403	Nuclear receptor binding factor 1	C	1	1	2	3.45	2.606
115497502	Nuclear receptor subfamily 4 group A membe	LF	-	1	1	-	2.068
27806027	Nuclear receptor subfamily 5 group A member 1	HF	1	-	4	2.563	-
78369688	Nudix (nucleoside diphosphate linked moiety X	LF	-	1	4	-	2.409
62751843	OCIA domain containing 1	LF	-	1	3	-	2.833
77735609	Odd-skipped related 2	HF	1	-	1	2.823	-
78369686	Olfactomedin-like 1	LF	-	1	2	-	2.285
78045485	OMA1 homolog zinc metallopeptidase	C	1	1	2	2.788	3.638
27806037	Opioid receptor mu 1	LF	-	1	4	-	2.129
47564042	Organic anion transporter 1	LF	-	1	2	-	2.679
31982947	Ornithine decarboxylase 1	C	1	1	1,3	2.543	2.552
75832061	Outer dense fiber	C	10	14	1,3	25.551	33.935
78042506	Oxysterol-binding protein-like protein 2	C	2	1	1,4,3	5.819	2.525
27806465	Palmitoyl-protein thioesterase 1	HF	1	-	2	2.621	-
45430003	Pancreatic thread protein	HF	1	-	4	3.122	-
48475058	Pancreatic trypsin inhibitor precursor	HF	2	-	3	4.958	-
114050743	Paraneoplastic antigen MA2	LF	-	1	4	-	2.793
62751849	Parkinson disease	LF	-	1	4	-	2.002
114051536	Parkinson disease 7 domain containing 1	LF	-	1	1	-	2.553
114051231	Paroxysmal nonkinesiogenic dyskinesia	LF	-	1	2	-	2.031
50872145	Paternally expressed gene 3	LF	-	1	1	-	2.904
114052336	PBX/knotted 1 homeobox 1	HF	1	-	2	2.064	-
77736235	PDZ and LIM domain 3	HF	1	-	1	2.777	-
77736169	PDZ domain containing 1	HF	1	-	3	2.692	-
77736273	PDZ domain containing 3	C	2	2	1,3,4	5.531	4.863
116004143	Peptidase (mitochondrial processing) alpha	C	1	2	2	4.35	7.321
27806825	Peptidylglycine alpha-amidating monooxygenase	C	2	2	2	7.168	6.591
27806463	Peptidylprolyl isomerase D	LF	-	2	1	-	3.867
62460430	Peptidylprolyl isomerase-like 1	LF	-	1	3	-	3.47
95147666	Periostin osteoblast specific factor	HF	1	-	1	3.01	-
27807445	Peroxiredoxin 5 precursor	C	58	70	2	204.682	202.816
77735439	Peroxisomal D3D2-enoyl-CoA isomerase	C	23	23	2	101.808	106.828
61888886	Peroxisomal N1-acetyl-spermine/spermidine oxidase	LF	-	1	2	-	2.267
30794338	Peroxisome proliferative activated receptor gamma	C	1	2	1,3	2.613	3.848
78045521	Phosphate cytidylyltransferase 2 ethanolamine	LF	-	1	3	-	2.158
114052637	Phosphatidic acid phosphatase type 2C	LF	-	1	2	-	2.585
75812940	Phosphatidylethanolamine binding protein	C	6	4	1	19.831	12.84
114051990	Phosphatidylglycerophosphate synthase 1	LF	-	1	1	-	2.533
27807043	Phosphatidylinositol 4-kinase catalytic alpha	C	1	1	2,3	2.233	2.247
27807505	Phosphatidylinositol 4-kinase catalytic beta	LF	-	2	4	-	4.662
84000205	Phosphatidylinositol glycan anchor biosynthesis class H	HF	1	-	2	2.399	-
66792778	Phosphatidylserine decarboxylase	LF	-	1	3	-	2.107
77735593	Phosphatidylserine receptor	HF	2	-	4	4.345	-
78042498	Phosphoglycerate dehydrogenase	LF	-	1	4	-	2.034
77735551	PhosPhoglycerate kinase 1	C	7	6	1,4	22.752	17.932
27807037	PhosPhoinositide-3-kinase catalytic alpha polypeptide	C	1	3	1,4	2.634	6.277
56912247	PhosPholipase A2 receptor 1	C	1	1	2	2.003	2.147
27806069	PhosPholipase C gamma 1	C	1	1	3	2.681	2.143
99028967	PhosPholipase C zeta	C	7	4	1,4,3	29.845	18.648
27807255	Plasma membrane calcium ATPase 1	LF	-	1	4	-	1.8
27806815	Plasminogen	C	1	1	1,2	1.729	1.631
27806497	Plasminogen activator inhibitor-1	HF	1	-	1	2.296	-
88853808	Plasminogen activator tissue	LF	-	1	2	-	2.508
27806475	Plasminogen activator urokinase	HF	1	-	1	2.934	-
27807199	Platelet-activating factor acetylhydrolase isoform	LF	-	1	1	-	2.617
82697367	Pleckstrin homology domain containing familyG	HF	1	-	1	2.772	-
66792726	Poliovirus receptor-related 4	HF	1	-	1	3.261	-
27806491	Poly (ADP-ribose) glycohydrolase	HF	1	-	1	2.1	-
77735727	Polymerase (DNA directed) epsilon 3	HF	1	-	3	2.85	-
78369678	Polymerase (DNA directed) mu	HF	1	-	3	2.666	-
84000159	Polymerase (RNA) II (DNA directed)Polypeptide E 25kDa	HF	1	-	3	2.406	-
66792718	Polymerase (RNA) III (DNA directed)Polypeptide D	HF	1	-	3	2.598	-
84000271	Polymerase (RNA) III (DNA directed)Polypeptide F 39 kDa	LF	-	1	1	-	2.246
32189338	Polymeric immunoglobulin receptor	HF	1	-	4	2.678	-
78365287	Potassium channel tetramerisation domain containing 11	C	2	1	3	4.279	2.22
27807011	Potassium channel subfamily K member 17	HF	1	-	3	2.201	-
62751972	Potassium voltage-gated channel shaker-related subfamily 5	HF	3	-	3	5.861	-
27805965	Potassium voltage-gated channel shaker-related subfamily memeber 4	C	1	1	2	2.142	2.124
114053107	Pre-B-cell leukemia transcription factor 3	HF	1	-	2	2.185	-
119893452	PREDICTED: acrosin	C	147	149	1	611.079	617.585
119888292	PREDICTED: amyotrophic lateral sclerosis 2 (juvenile) chromosome region	HF	1	-	2	2.116	-
119905246	PREDICTED: armadillo repeat containing 3 isoform 1	C	1	1	1,4	3.296	2.401
119902353	PREDICTED: calcium binding protein P22	HF	1	-	2	2.024	-
119914710	PREDICTED: carnitine/acylcarnitine carrier protein	HF	1	-	1	2.022	-
119906762	PREDICTED: cartilage-derived morphogenetic protein 2	LF	-	1	1	-	2.959
119918104	PREDICTED: caspase 3	LF	-	1	3	-	2.059
119925251	PREDICTED: catenin alpha partial	HF	1	-	3	2.123	-
119895895	PREDICTED: cyclin H	LF	-	1	4	-	2.064
119909440	PREDICTED: cytochrome c oxidase subunit VIa polypeptide 1 isoform 1	C	22	24	3	88.414	90.782
119887447	PREDICTED: cytochrome c testis	HF	1	-	2	3.183	-
119890256	PREDICTED: cytochrome P450 family 4 subfamily A polypeptide 11	C	2	1	1,2	4.5	2.604
119912394	PREDICTED: dephospho-CoA kinase domain containing	HF	1	-	2	2.687	-
119890378	PREDICTED: DPH2 homolog	LF	-	1	2	-	2.413
119906975	PREDICTED: ELMO/CED-12 domain containing 1	C	1	1	1	2.587	2.734
119888985	PREDICTED: eukaryotic translation initiation factor 4 gamma 3	HF	1	-	2	2.985	-
119906166	PREDICTED: exosome component 4 isoform 1	LF	-	1	4	-	1.775
119901244	PREDICTED: FYN oncogene related to SRC FGR YES	LF	-	1	3	-	2.518
119910720	PREDICTED: G protein-coupled receptor 77 isoform 1	C	1	1	3	2.282	2.445
119912866	PREDICTED: G protein-coupled receptor family C group 5 member C isoform 2	HF	1	-	2	2.78	-
119901467	PREDICTED: gamma-aminobutyric acid (GABA) receptor rho 2 partial	LF	-	1	2	-	2.663
119927979	PREDICTED: gap junction protein alpha 5	HF	1	-	2	2.295	-
119906901	PREDICTED: glutamate receptor ionotrophic AMPA 4 partial	HF	1	-	3	2.269	-
119891540	PREDICTED: glutathione S-transferase kappa 1	C	3	3	2	10.972	8.47
76661283	PREDICTED: hydroxyacid oxidase 1	HF	1	-	4	3.086	-
119925994	PREDICTED: hypotheical protein LOC780820	HF	1	-	3	2.083	-
119912127	PREDICTED: hypothetical protein	HF	1	-	3	1.629	-
119904393	PREDICTED: hypothetical protein	HF	1	-	4	1.637	-
119919039	PREDICTED: hypothetical protein	HF	1	-	4	1.642	-
119894254	PREDICTED: hypothetical protein	HF	1	-	2	1.658	-
119914424	PREDICTED: hypothetical protein	HF	1	-	3	1.677	-
76660997	PREDICTED: hypothetical protein	HF	1	-	3	1.681	-
119892835	PREDICTED: hypothetical protein	HF	1	-	1	1.723	-
119916511	PREDICTED: hypothetical protein	HF	1	-	4	1.727	-
119909536	PREDICTED: hypothetical protein	HF	1	-	2	1.742	-
119889927	PREDICTED: hypothetical protein	HF	1	-	1	1.753	-
119893391	PREDICTED: hypothetical protein	HF	1	-	2	1.791	-
119918680	PREDICTED: hypothetical protein	HF	1	-	2	1.797	-
119896104	PREDICTED: hypothetical protein	HF	1	-	1	1.861	-
119903935	PREDICTED: hypothetical protein	HF	1	-	2	1.973	-
119896052	PREDICTED: hypothetical protein	HF	1	-	4	1.987	-
119922968	PREDICTED: hypothetical protein	HF	1	-	4	2.001	-
76651576	PREDICTED: hypothetical protein	HF	1	-	3	2.004	-
119895271	PREDICTED: hypothetical protein	HF	1	-	2	2.005	-
119908915	PREDICTED: hypothetical protein	HF	1	-	4	2.007	-
119917269	PREDICTED: hypothetical protein	HF	1	-	1	2.015	-
119922155	PREDICTED: hypothetical protein	HF	1	-	1	2.015	-
76620547	PREDICTED: hypothetical protein	HF	1	-	4	2.017	-
76643635	PREDICTED: hypothetical protein	HF	1	-	3	2.018	-
119887110	PREDICTED: hypothetical protein	HF	1	-	2	2.02	-
119888435	PREDICTED: hypothetical protein	HF	1	-	4	2.021	-
119914982	PREDICTED: hypothetical protein	HF	1	-	1	2.021	-
119903109	PREDICTED: hypothetical protein	HF	1	-	2	2.025	-
119887219	PREDICTED: hypothetical protein	HF	1	-	3	2.029	-
119894630	PREDICTED: hypothetical protein	HF	1	-	2	2.029	-
119919538	PREDICTED: hypothetical protein	HF	1	-	1	2.032	-
119927842	PREDICTED: hypothetical protein	HF	1	-	2	2.034	-
119921239	PREDICTED: hypothetical protein	HF	1	-	4	2.035	-
119923901	PREDICTED: hypothetical protein	HF	1	-	4	2.035	-
119903141	PREDICTED: hypothetical protein	HF	1	-	2	2.043	-
119913806	PREDICTED: hypothetical protein	HF	1	-	1	2.043	-
119891797	PREDICTED: hypothetical protein	HF	1	-	3	2.044	-
119895393	PREDICTED: hypothetical protein	HF	1	-	1	2.046	-
76655737	PREDICTED: hypothetical protein	HF	1	-	2	2.047	-
119905391	PREDICTED: hypothetical protein	HF	1	-	1	2.05	-
119895996	PREDICTED: hypothetical protein	HF	1	-	4	2.053	-
119911077	PREDICTED: hypothetical protein	HF	1	-	1	2.054	-
119911302	PREDICTED: hypothetical protein	HF	1	-	2	2.054	-
119903173	PREDICTED: hypothetical protein	HF	1	-	2	2.055	-
119894924	PREDICTED: hypothetical protein	HF	1	-	1	2.058	-
119934823	PREDICTED: hypothetical protein	HF	1	-	1	2.058	-
119914489	PREDICTED: hypothetical protein	HF	1	-	1	2.062	-
119917559	PREDICTED: hypothetical protein	HF	1	-	4	2.063	-
119892377	PREDICTED: hypothetical protein	HF	1	-	1	2.064	-
119928415	PREDICTED: hypothetical protein	HF	1	-	2	2.064	-
119913122	PREDICTED: hypothetical protein	HF	1	-	1	2.065	-
119930497	PREDICTED: hypothetical protein	HF	1	-	3	2.07	-
76654552	PREDICTED: hypothetical protein	HF	1	-	2	2.071	-
119912567	PREDICTED: hypothetical protein	HF	1	-	1	2.072	-
119888355	PREDICTED: hypothetical protein	HF	1	-	2	2.08	-
119909246	PREDICTED: hypothetical protein	HF	1	-	3	2.084	-
119890228	PREDICTED: hypothetical protein	HF	1	-	3	2.091	-
119922377	PREDICTED: hypothetical protein	HF	1	-	3	2.093	-
119879446	PREDICTED: hypothetical protein	HF	1	-	2	2.095	-
119895079	PREDICTED: hypothetical protein	HF	1	-	2	2.095	-
119887172	PREDICTED: hypothetical protein	HF	1	-	1	2.099	-
119924208	PREDICTED: hypothetical protein	HF	1	-	4	2.099	-
119905318	PREDICTED: hypothetical protein	HF	1	-	1	2.102	-
119879711	PREDICTED: hypothetical protein	HF	1	-	1	2.105	-
119905314	PREDICTED: hypothetical protein	HF	1	-	3	2.105	-
119890352	PREDICTED: hypothetical protein	HF	1	-	4	2.106	-
119905257	PREDICTED: hypothetical protein	HF	1	-	4	2.109	-
119917798	PREDICTED: hypothetical protein	HF	1	-	2	2.109	-
119889623	PREDICTED: hypothetical protein	HF	1	-	1	2.11	-
76660742	PREDICTED: hypothetical protein	HF	1	-	2	2.111	-
119912398	PREDICTED: hypothetical protein	HF	1	-	1	2.111	-
119919895	PREDICTED: hypothetical protein	HF	1	-	1	2.113	-
119894296	PREDICTED: hypothetical protein	HF	1	-	1	2.119	-
119908896	PREDICTED: hypothetical protein	HF	1	-	4	2.12	-
119910991	PREDICTED: hypothetical protein	HF	1	-	2	2.123	-
119903284	PREDICTED: hypothetical protein	HF	1	-	4	2.124	-
119921833	PREDICTED: hypothetical protein	HF	1	-	4	2.126	-
119923465	PREDICTED: hypothetical protein	HF	1	-	3	2.128	-
119909288	PREDICTED: hypothetical protein	HF	1	-	4	2.13	-
119902925	PREDICTED: hypothetical protein	HF	1	-	1	2.132	-
119912720	PREDICTED: hypothetical protein	HF	1	-	1	2.138	-
119902881	PREDICTED: hypothetical protein	HF	1	-	2	2.144	-
76682118	PREDICTED: hypothetical protein	HF	1	-	2	2.145	-
76656272	PREDICTED: hypothetical protein	HF	1	-	4	2.147	-
119917979	PREDICTED: hypothetical protein	HF	1	-	1	2.152	-
119922065	PREDICTED: hypothetical protein	HF	1	-	1	2.163	-
119890213	PREDICTED: hypothetical protein	HF	1	-	1	2.171	-
119904378	PREDICTED: hypothetical protein	HF	1	-	1	2.172	-
119925279	PREDICTED: hypothetical protein	HF	1	-	1	2.175	-
76636632	PREDICTED: hypothetical protein	HF	1	-	4	2.179	-
119905902	PREDICTED: hypothetical protein	HF	1	-	1	2.18	-
119922058	PREDICTED: hypothetical protein	HF	1	-	4	2.185	-
119908568	PREDICTED: hypothetical protein	HF	1	-	1	2.192	-
119877637	PREDICTED: hypothetical protein	HF	1	-	3	2.193	-
119895037	PREDICTED: hypothetical protein	HF	1	-	2	2.197	-
119907840	PREDICTED: hypothetical protein	HF	1	-	3	2.199	-
119928130	PREDICTED: hypothetical protein	HF	1	-	3	2.206	-
119921850	PREDICTED: hypothetical protein	HF	1	-	4	2.207	-
119890288	PREDICTED: hypothetical protein	HF	1	-	2	2.212	-
119891593	PREDICTED: hypothetical protein	HF	1	-	3	2.213	-
119894350	PREDICTED: hypothetical protein	HF	1	-	1	2.214	-
119912057	PREDICTED: hypothetical protein	HF	1	-	1	2.216	-
119893927	PREDICTED: hypothetical protein	HF	1	-	4	2.219	-
119902426	PREDICTED: hypothetical protein	HF	1	-	3	2.236	-
119925875	PREDICTED: hypothetical protein	HF	1	-	2	2.236	-
119923328	PREDICTED: hypothetical protein	HF	1	-	1	2.241	-
119896094	PREDICTED: hypothetical protein	HF	1	-	3	2.271	-
119910904	PREDICTED: hypothetical protein	HF	1	-	4	2.289	-
119916870	PREDICTED: hypothetical protein	HF	1	-	2	2.289	-
119906619	PREDICTED: hypothetical protein	HF	1	-	1	2.295	-
119911667	PREDICTED: hypothetical protein	HF	1	-	3	2.302	-
119903525	PREDICTED: hypothetical protein	HF	1	-	2	2.309	-
119904534	PREDICTED: hypothetical protein	HF	1	-	1	2.31	-
119914346	PREDICTED: hypothetical protein	HF	1	-	1	2.31	-
119913584	PREDICTED: hypothetical protein	HF	1	-	3	2.312	-
119908556	PREDICTED: hypothetical protein	HF	1	-	3	2.323	-
119902070	PREDICTED: hypothetical protein	HF	1	-	2	2.324	-
119889481	PREDICTED: hypothetical protein	HF	1	-	1	2.33	-
61870884	PREDICTED: hypothetical protein	HF	1	-	4	2.347	-
119909237	PREDICTED: hypothetical protein	HF	1	-	2	2.35	-
119923377	PREDICTED: hypothetical protein	HF	1	-	1	2.366	-
119904288	PREDICTED: hypothetical protein	HF	1	-	4	2.367	-
119892207	PREDICTED: hypothetical protein	HF	1	-	2	2.383	-
76676311	PREDICTED: hypothetical protein	HF	1	-	1	2.402	-
76611005	PREDICTED: hypothetical protein	HF	1	-	2	2.407	-
119891782	PREDICTED: hypothetical protein	HF	1	-	1	2.42	-
119920165	PREDICTED: hypothetical protein	HF	1	-	1	2.432	-
119902682	PREDICTED: hypothetical protein	HF	1	-	2	2.438	-
76629259	PREDICTED: hypothetical protein	HF	1	-	4	2.456	-
76611378	PREDICTED: hypothetical protein	HF	1	-	3	2.457	-
119888251	PREDICTED: hypothetical protein	HF	1	-	2	2.46	-
119904129	PREDICTED: hypothetical protein	HF	1	-	1	2.499	-
119903893	PREDICTED: hypothetical protein	HF	1	-	3	2.502	-
119909174	PREDICTED: hypothetical protein	HF	1	-	4	2.505	-
119922782	PREDICTED: hypothetical protein	HF	1	-	4	2.509	-
119901427	PREDICTED: hypothetical protein	HF	1	-	3	2.514	-
119909748	PREDICTED: hypothetical protein	HF	1	-	1	2.514	-
61845924	PREDICTED: hypothetical protein	HF	1	-	1	2.515	-
119911022	PREDICTED: hypothetical protein	HF	1	-	3	2.515	-
119925584	PREDICTED: hypothetical protein	HF	1	-	3	2.518	-
119922966	PREDICTED: hypothetical protein	HF	1	-	1	2.52	-
76660305	PREDICTED: hypothetical protein	HF	1	-	3	2.526	-
119924332	PREDICTED: hypothetical protein	HF	1	-	4	2.526	-
119925986	PREDICTED: hypothetical protein	HF	1	-	1	2.529	-
119893514	PREDICTED: hypothetical protein	HF	1	-	1	2.53	-
119915107	PREDICTED: hypothetical protein	HF	1	-	3	2.53	-
119908566	PREDICTED: hypothetical protein	HF	1	-	1	2.531	-
119911079	PREDICTED: hypothetical protein	HF	1	-	4	2.531	-
119888643	PREDICTED: hypothetical protein	HF	1	-	4	2.533	-
119890930	PREDICTED: hypothetical protein	HF	1	-	1	2.534	-
119917242	PREDICTED: hypothetical protein	HF	1	-	1	2.537	-
119915144	PREDICTED: hypothetical protein	HF	1	-	1	2.538	-
119911269	PREDICTED: hypothetical protein	HF	1	-	1	2.543	-
119903133	PREDICTED: hypothetical protein	HF	1	-	2	2.545	-
119927634	PREDICTED: hypothetical protein	HF	1	-	4	2.546	-
119901271	PREDICTED: hypothetical protein	HF	1	-	3	2.547	-
76627151	PREDICTED: hypothetical protein	HF	1	-	2	2.55	-
119890504	PREDICTED: hypothetical protein	HF	1	-	2	2.551	-
119905363	PREDICTED: hypothetical protein	HF	1	-	2	2.552	-
119906082	PREDICTED: hypothetical protein	HF	1	-	1	2.555	-
119921869	PREDICTED: hypothetical protein	HF	1	-	4	2.56	-
119895540	PREDICTED: hypothetical protein	HF	1	-	1	2.561	-
119893647	PREDICTED: hypothetical protein	HF	1	-	3	2.563	-
119913469	PREDICTED: hypothetical protein	HF	1	-	4	2.564	-
119913598	PREDICTED: hypothetical protein	HF	1	-	3	2.567	-
119919317	PREDICTED: hypothetical protein	HF	1	-	3	2.567	-
119928996	PREDICTED: hypothetical protein	HF	1	-	4	2.572	-
119888972	PREDICTED: hypothetical protein	HF	1	-	2	2.573	-
119904006	PREDICTED: hypothetical protein	HF	1	-	2	2.573	-
119900859	PREDICTED: hypothetical protein	HF	1	-	1	2.576	-
76653920	PREDICTED: hypothetical protein	HF	1	-	2	2.581	-
119922831	PREDICTED: hypothetical protein	HF	1	-	2	2.587	-
119879409	PREDICTED: hypothetical protein	HF	1	-	3	2.591	-
119909235	PREDICTED: hypothetical protein	HF	1	-	4	2.591	-
119908172	PREDICTED: hypothetical protein	HF	1	-	4	2.592	-
119892638	PREDICTED: hypothetical protein	HF	1	-	4	2.596	-
119917665	PREDICTED: hypothetical protein	HF	1	-	2	2.596	-
119888783	PREDICTED: hypothetical protein	HF	1	-	2	2.597	-
119894187	PREDICTED: hypothetical protein	HF	1	-	2	2.6	-
76609259	PREDICTED: hypothetical protein	HF	1	-	2	2.606	-
76679741	PREDICTED: hypothetical protein	HF	1	-	4	2.608	-
119903191	PREDICTED: hypothetical protein	HF	1	-	4	2.62	-
76620005	PREDICTED: hypothetical protein	HF	1	-	1	2.626	-
119901086	PREDICTED: hypothetical protein	HF	1	-	1	2.627	-
119914932	PREDICTED: hypothetical protein	HF	1	-	2	2.628	-
119907285	PREDICTED: hypothetical protein	HF	1	-	3	2.635	-
119888194	PREDICTED: hypothetical protein	HF	1	-	2	2.636	-
119900746	PREDICTED: hypothetical protein	HF	1	-	4	2.636	-
119891271	PREDICTED: hypothetical protein	HF	1	-	1	2.637	-
119903229	PREDICTED: hypothetical protein	HF	1	-	4	2.639	-
119915661	PREDICTED: hypothetical protein	HF	1	-	2	2.641	-
119900701	PREDICTED: hypothetical protein	HF	1	-	1	2.644	-
119888576	PREDICTED: hypothetical protein	HF	1	-	3	2.648	-
119918625	PREDICTED: hypothetical protein	HF	1	-	3	2.649	-
76659294	PREDICTED: hypothetical protein	HF	1	-	4	2.652	-
119922092	PREDICTED: hypothetical protein	HF	1	-	1	2.652	-
119911703	PREDICTED: hypothetical protein	HF	1	-	1	2.656	-
119901758	PREDICTED: hypothetical protein	HF	1	-	2	2.659	-
61835746	PREDICTED: hypothetical protein	HF	1	-	3	2.666	-
119908888	PREDICTED: hypothetical protein	HF	1	-	3	2.666	-
119887254	PREDICTED: hypothetical protein	HF	1	-	2	2.667	-
119893020	PREDICTED: hypothetical protein	HF	1	-	2	2.667	-
119920654	PREDICTED: hypothetical protein	HF	1	-	4	2.667	-
119888819	PREDICTED: hypothetical protein	HF	1	-	3	2.668	-
119922296	PREDICTED: hypothetical protein	HF	1	-	1	2.672	-
119890124	PREDICTED: hypothetical protein	HF	1	-	2	2.676	-
119911654	PREDICTED: hypothetical protein	HF	1	-	1	2.697	-
119911190	PREDICTED: hypothetical protein	HF	1	-	2	2.704	-
119919450	PREDICTED: hypothetical protein	HF	1	-	1	2.705	-
119903511	PREDICTED: hypothetical protein	HF	1	-	2	2.717	-
119894480	PREDICTED: hypothetical protein	HF	1	-	1	2.72	-
119894261	PREDICTED: hypothetical protein	HF	1	-	2	2.723	-
119922178	PREDICTED: hypothetical protein	HF	1	-	1	2.727	-
119920587	PREDICTED: hypothetical protein	HF	1	-	1	2.734	-
119902911	PREDICTED: hypothetical protein	HF	1	-	2	2.738	-
76613813	PREDICTED: hypothetical protein	HF	1	-	1	2.747	-
119894976	PREDICTED: hypothetical protein	HF	1	-	1	2.763	-
119909855	PREDICTED: hypothetical protein	HF	1	-	3	2.765	-
119902976	PREDICTED: hypothetical protein	HF	1	-	2	2.768	-
76711105	PREDICTED: hypothetical protein	HF	1	-	1	2.77	-
76610083	PREDICTED: hypothetical protein	HF	1	-	1	2.774	-
119918331	PREDICTED: hypothetical protein	HF	1	-	1	2.775	-
119925868	PREDICTED: hypothetical protein	HF	1	-	1	2.795	-
119890306	PREDICTED: hypothetical protein	HF	1	-	3	2.798	-
76656108	PREDICTED: hypothetical protein	HF	1	-	3	2.808	-
119887260	PREDICTED: hypothetical protein	HF	1	-	1	2.812	-
119923375	PREDICTED: hypothetical protein	HF	1	-	1	2.82	-
119906143	PREDICTED: hypothetical protein	HF	1	-	1	2.833	-
119915303	PREDICTED: hypothetical protein	HF	1	-	1	2.835	-
119894696	PREDICTED: hypothetical protein	HF	1	-	2	2.841	-
119910308	PREDICTED: hypothetical protein	HF	1	-	2	2.852	-
119909256	PREDICTED: hypothetical protein	HF	1	-	4	2.854	-
119916535	PREDICTED: hypothetical protein	HF	1	-	3	2.857	-
119932181	PREDICTED: hypothetical protein	HF	1	-	1	2.874	-
119887073	PREDICTED: hypothetical protein	HF	1	-	2	2.883	-
76618563	PREDICTED: hypothetical protein	HF	1	-	2	2.886	-
119901514	PREDICTED: hypothetical protein	HF	1	-	3	2.887	-
119918682	PREDICTED: hypothetical protein	HF	1	-	1	2.887	-
119931041	PREDICTED: hypothetical protein	HF	1	-	3	2.892	-
119926147	PREDICTED: hypothetical protein	HF	1	-	1	2.894	-
119904093	PREDICTED: hypothetical protein	HF	1	-	3	2.9	-
119918793	PREDICTED: hypothetical protein	HF	1	-	2	2.905	-
119918750	PREDICTED: hypothetical protein	HF	1	-	2	2.927	-
119920908	PREDICTED: hypothetical protein	HF	1	-	2	2.951	-
119913727	PREDICTED: hypothetical protein	HF	1	-	2	2.958	-
119913565	PREDICTED: hypothetical protein	HF	1	-	1	2.961	-
119911967	PREDICTED: hypothetical protein	HF	1	-	2	2.974	-
119890902	PREDICTED: hypothetical protein	HF	1	-	4	2.988	-
119921709	PREDICTED: hypothetical protein	HF	1	-	1	2.991	-
119907910	PREDICTED: hypothetical protein	HF	1	-	4	3.007	-
119900609	PREDICTED: hypothetical protein	HF	1	-	2	3.008	-
76632066	PREDICTED: hypothetical protein	HF	1	-	4	3.011	-
119895010	PREDICTED: hypothetical protein	HF	1	-	4	3.023	-
119893622	PREDICTED: hypothetical protein	HF	1	-	1	3.04	-
76633790	PREDICTED: hypothetical protein	HF	1	-	2	3.074	-
119903239	PREDICTED: hypothetical protein	HF	1	-	3	3.099	-
119896275	PREDICTED: hypothetical protein	HF	1	-	4	3.109	-
119890159	PREDICTED: hypothetical protein	HF	2	-	4	3.196	-
119891651	PREDICTED: hypothetical protein	HF	1	-	4	3.206	-
119916835	PREDICTED: hypothetical protein	HF	1	-	3	3.209	-
119934762	PREDICTED: hypothetical protein	HF	1	-	4	3.23	-
119894306	PREDICTED: hypothetical protein	HF	1	-	4	3.233	-
119901563	PREDICTED: hypothetical protein	HF	1	-	1	3.25	-
119887174	PREDICTED: hypothetical protein	HF	1	-	4	3.291	-
119884994	PREDICTED: hypothetical protein	HF	1	-	4	3.326	-
76617043	PREDICTED: hypothetical protein	HF	1	-	2	4.005	-
119913941	PREDICTED: hypothetical protein	HF	2	-	2	4.051	-
119910231	PREDICTED: hypothetical protein	HF	2	-	1	4.124	-
119914976	PREDICTED: hypothetical protein	HF	2	-	2,4	4.381	-
119893439	PREDICTED: hypothetical protein	HF	2	-	1,4	4.43	-
119900345	PREDICTED: hypothetical protein	HF	2	-	2	4.608	-
119900819	PREDICTED: hypothetical protein	HF	2	-	3,4	4.667	-
119908592	PREDICTED: hypothetical protein	HF	2	-	2	4.694	-
119913263	PREDICTED: hypothetical protein	HF	2	-	3	4.786	-
119919902	PREDICTED: hypothetical protein	HF	2	-	4	4.809	-
119894395	PREDICTED: hypothetical protein	HF	2	-	1,2	4.984	-
119919481	PREDICTED: hypothetical protein	HF	2	-	4	4.99	-
119920014	PREDICTED: hypothetical protein	HF	2	-	1	5.028	-
76674813	PREDICTED: hypothetical protein	HF	2	-	4	5.232	-
76646834	PREDICTED: hypothetical protein	HF	2	-	2,4	5.24	-
119904033	PREDICTED: hypothetical protein	HF	2	-	2	5.259	-
119920342	PREDICTED: hypothetical protein	HF	2	-	3	5.381	-
119917732	PREDICTED: hypothetical protein	HF	2	-	2,4	5.427	-
119906093	PREDICTED: hypothetical protein	HF	2	-	2	5.479	-
119906861	PREDICTED: hypothetical protein	HF	2	-	2,3	5.522	-
119894783	PREDICTED: hypothetical protein	HF	2	-	4	6.015	-
119913983	PREDICTED: hypothetical protein	HF	2	-	3,4	6.109	-
119904572	PREDICTED: hypothetical protein	HF	3	-	3	6.151	-
119908822	PREDICTED: hypothetical protein	HF	3	-	2	7.226	-
119908936	PREDICTED: hypothetical protein	HF	3	-	1,2	8.274	-
119909421	PREDICTED: hypothetical protein	HF	4	-	1,4	8.922	-
119884876	PREDICTED: hypothetical protein	HF	3	-	3	9.649	-
119901256	PREDICTED: hypothetical protein	C	1	1	2	2.14	1.559
76652681	PREDICTED: hypothetical protein	LF	-	1	1	-	1.621
119889732	PREDICTED: hypothetical protein	LF	-	1	3	-	1.688
119911351	PREDICTED: hypothetical protein	LF	-	1	4	-	1.729
119916919	PREDICTED: hypothetical protein	LF	-	1	4	-	1.751
119911401	PREDICTED: hypothetical protein	LF	-	1	1	-	1.752
119922334	PREDICTED: hypothetical protein	LF	-	1	2	-	1.754
119914155	PREDICTED: hypothetical protein	LF	-	1	3	-	1.768
119892211	PREDICTED: hypothetical protein	LF	-	1	2	-	1.792
119906411	PREDICTED: hypothetical protein	C	2	1	2	4.059	1.803
76625343	PREDICTED: hypothetical protein	LF	-	1	2	-	1.808
119920410	PREDICTED: hypothetical protein	C	3	1	4	6.079	1.964
119901967	PREDICTED: hypothetical protein	LF	-	1	2	-	1.981
76668295	PREDICTED: hypothetical protein	LF	-	1	4	-	2.002
119914890	PREDICTED: hypothetical protein	LF	-	1	3	-	2.002
119909044	PREDICTED: hypothetical protein	C	1	1	3,4	1.771	2.002
119916837	PREDICTED: hypothetical protein	LF	-	1	3	-	2.003
119916276	PREDICTED: hypothetical protein	LF	-	1	3	-	2.004
119891661	PREDICTED: hypothetical protein	LF	-	1	2	-	2.005
119892815	PREDICTED: hypothetical protein	LF	-	1	1	-	2.006
76662253	PREDICTED: hypothetical protein	C	1	1	4	2.274	2.006
119916348	PREDICTED: hypothetical protein	C	1	1	1,4	2	2.007
119905569	PREDICTED: hypothetical protein	LF	-	1	1	-	2.012
119892933	PREDICTED: hypothetical protein	C	2	1	1,4	6.102	2.012
119918722	PREDICTED: hypothetical protein	C	1	1	1,4	2.234	2.014
119890062	PREDICTED: hypothetical protein	LF	-	1	1	-	2.015
76680072	PREDICTED: hypothetical protein	C	1	1	3,4	2.75	2.015
119893193	PREDICTED: hypothetical protein	LF	-	1	1	-	2.016
119917150	PREDICTED: hypothetical protein	LF	-	1	1	-	2.016
119900462	PREDICTED: hypothetical protein	C	1	1	2	2.028	2.016
119918552	PREDICTED: hypothetical protein	LF	-	1	3	-	2.017
119907736	PREDICTED: hypothetical protein	LF	-	1	1	-	2.02
119917540	PREDICTED: hypothetical protein	LF	-	1	1	-	2.02
119904625	PREDICTED: hypothetical protein	LF	-	1	1	-	2.021
76622908	PREDICTED: hypothetical protein	LF	-	1	3	-	2.022
119906572	PREDICTED: hypothetical protein	LF	-	1	1	-	2.022
119913242	PREDICTED: hypothetical protein	C	1	1	1,3	2.352	2.023
119888827	PREDICTED: hypothetical protein	LF	-	1	3	-	2.024
119888934	PREDICTED: hypothetical protein	LF	-	1	3	-	2.025
119891774	PREDICTED: hypothetical protein	LF	-	1	2	-	2.026
119906981	PREDICTED: hypothetical protein	LF	-	1	1	-	2.026
119889587	PREDICTED: hypothetical protein	LF	-	1	1	-	2.029
119890487	PREDICTED: hypothetical protein	LF	-	1	1	-	2.03
119894576	PREDICTED: hypothetical protein	LF	-	1	4	-	2.03
119888192	PREDICTED: hypothetical protein	LF	-	1	4	-	2.033
76628630	PREDICTED: hypothetical protein	C	2	1	3,4	4.628	2.033
119914145	PREDICTED: hypothetical protein	LF	-	1	3	-	2.034
76640251	PREDICTED: hypothetical protein	LF	-	1	2	-	2.036
119916183	PREDICTED: hypothetical protein	LF	-	1	4	-	2.036
119919646	PREDICTED: hypothetical protein	LF	-	1	3	-	2.036
119893547	PREDICTED: hypothetical protein	LF	-	1	1	-	2.038
119923581	PREDICTED: hypothetical protein	LF	-	1	1	-	2.039
119925512	PREDICTED: hypothetical protein	LF	-	1	1	-	2.04
119888503	PREDICTED: hypothetical protein	LF	-	1	1	-	2.041
119906784	PREDICTED: hypothetical protein	LF	-	1	2	-	2.043
119915980	PREDICTED: hypothetical protein	LF	-	1	2	-	2.043
119909144	PREDICTED: hypothetical protein	C	1	1	3	2.713	2.044
119900480	PREDICTED: hypothetical protein	LF	-	1	1	-	2.046
119915564	PREDICTED: hypothetical protein	LF	-	1	2	-	2.047
119893645	PREDICTED: hypothetical protein	LF	-	1	2	-	2.051
119928856	PREDICTED: hypothetical protein	LF	-	1	2	-	2.053
119881824	PREDICTED: hypothetical protein	C	1	1	2	2.295	2.053
119905101	PREDICTED: hypothetical protein	LF	-	1	3	-	2.054
119893233	PREDICTED: hypothetical protein	LF	-	1	4	-	2.058
119921243	PREDICTED: hypothetical protein	LF	-	1	3	-	2.058
61835740	PREDICTED: hypothetical protein	LF	-	1	1	-	2.059
119910299	PREDICTED: hypothetical protein	LF	-	1	4	-	2.059
119895804	PREDICTED: hypothetical protein	C	1	1	4	2.014	2.059
119928942	PREDICTED: hypothetical protein	LF	-	1	3	-	2.06
76642255	PREDICTED: hypothetical protein	LF	-	1	2	-	2.062
61810591	PREDICTED: hypothetical protein	LF	-	1	1	-	2.063
61813603	PREDICTED: hypothetical protein	LF	-	1	2	-	2.063
119925666	PREDICTED: hypothetical protein	LF	-	1	2	-	2.063
119908484	PREDICTED: hypothetical protein	C	1	1	1,4	2.831	2.063
119889859	PREDICTED: hypothetical protein	LF	-	1	3	-	2.067
119893512	PREDICTED: hypothetical protein	LF	-	1	3	-	2.067
119920139	PREDICTED: hypothetical protein	LF	-	1	2	-	2.071
119895526	PREDICTED: hypothetical protein	LF	-	1	3	-	2.072
119892070	PREDICTED: hypothetical protein	LF	-	1	1	-	2.073
119893773	PREDICTED: hypothetical protein	C	1	1	1,3	2.196	2.073
119893113	PREDICTED: hypothetical protein	LF	-	1	1	-	2.074
119904041	PREDICTED: hypothetical protein	LF	-	1	2	-	2.074
119890436	PREDICTED: hypothetical protein	LF	-	1	2	-	2.076
119916177	PREDICTED: hypothetical protein	LF	-	1	3	-	2.077
119888276	PREDICTED: hypothetical protein	C	1	1	2,4	3.253	2.077
119916964	PREDICTED: hypothetical protein	LF	-	1	3	-	2.079
119903027	PREDICTED: hypothetical protein	LF	-	1	1	-	2.08
119927253	PREDICTED: hypothetical protein	LF	-	1	4	-	2.081
119905326	PREDICTED: hypothetical protein	LF	-	1	1	-	2.082
119902676	PREDICTED: hypothetical protein	LF	-	1	3	-	2.084
119887250	PREDICTED: hypothetical protein	LF	-	1	2	-	2.088
119908738	PREDICTED: hypothetical protein	LF	-	1	3	-	2.091
119906310	PREDICTED: hypothetical protein	C	1	1	1,3	2.529	2.093
119924653	PREDICTED: hypothetical protein	LF	-	1	3	-	2.094
119905051	PREDICTED: hypothetical protein	C	1	1	3	2.05	2.094
76672076	PREDICTED: hypothetical protein	LF	-	1	3	-	2.095
119889715	PREDICTED: hypothetical protein	LF	-	1	1	-	2.097
119918454	PREDICTED: hypothetical protein	LF	-	1	1	-	2.099
119902919	PREDICTED: hypothetical protein	LF	-	1	3	-	2.1
119879513	PREDICTED: hypothetical protein	LF	-	1	2	-	2.102
119895919	PREDICTED: hypothetical protein	LF	-	1	2	-	2.103
119922182	PREDICTED: hypothetical protein	LF	-	1	2	-	2.103
119907205	PREDICTED: hypothetical protein	C	1	1	3	2.32	2.105
119888661	PREDICTED: hypothetical protein	LF	-	1	1	-	2.108
119907315	PREDICTED: hypothetical protein	LF	-	1	3	-	2.108
119910755	PREDICTED: hypothetical protein	LF	-	1	2	-	2.108
119907539	PREDICTED: hypothetical protein	LF	-	1	3	-	2.109
119916821	PREDICTED: hypothetical protein	LF	-	1	2	-	2.113
119905418	PREDICTED: hypothetical protein	C	1	1	3,4	2.839	2.115
119888508	PREDICTED: hypothetical protein	C	1	1	3	2.481	2.117
119915181	PREDICTED: hypothetical protein	LF	-	1	4	-	2.119
119923985	PREDICTED: hypothetical protein	LF	-	1	3	-	2.121
119911161	PREDICTED: hypothetical protein	LF	-	1	4	-	2.122
119889546	PREDICTED: hypothetical protein	LF	-	1	3	-	2.124
119893890	PREDICTED: hypothetical protein	LF	-	1	1	-	2.125
119908820	PREDICTED: hypothetical protein	LF	-	1	3	-	2.13
119915011	PREDICTED: hypothetical protein	LF	-	1	2	-	2.133
76646895	PREDICTED: hypothetical protein	LF	-	1	3	-	2.136
119916263	PREDICTED: hypothetical protein	C	1	1	2,3	2.693	2.137
61825529	PREDICTED: hypothetical protein	LF	-	1	2	-	2.139
76633774	PREDICTED: hypothetical protein	C	1	1	1	2.059	2.139
119919553	PREDICTED: hypothetical protein	LF	-	1	2	-	2.144
119895047	PREDICTED: hypothetical protein	C	1	1	1,2	2.038	2.145
119895479	PREDICTED: hypothetical protein	LF	-	1	1	-	2.149
119921803	PREDICTED: hypothetical protein	LF	-	1	1	-	2.155
119902804	PREDICTED: hypothetical protein	LF	-	1	4	-	2.157
119904829	PREDICTED: hypothetical protein	LF	-	1	1	-	2.157
76620429	PREDICTED: hypothetical protein	LF	-	1	3	-	2.162
119896217	PREDICTED: hypothetical protein	LF	-	1	2	-	2.166
119909943	PREDICTED: hypothetical protein	LF	-	1	2	-	2.168
119894354	PREDICTED: hypothetical protein	LF	-	1	4	-	2.171
119919325	PREDICTED: hypothetical protein	LF	-	1	4	-	2.171
119895461	PREDICTED: hypothetical protein	LF	-	1	4	-	2.172
119888416	PREDICTED: hypothetical protein	LF	-	1	4	-	2.176
119923852	PREDICTED: hypothetical protein	LF	-	1	3	-	2.176
119905094	PREDICTED: hypothetical protein	LF	-	1	4	-	2.179
119925212	PREDICTED: hypothetical protein	LF	-	1	1	-	2.18
119894107	PREDICTED: hypothetical protein	LF	-	1	4	-	2.181
76651943	PREDICTED: hypothetical protein	LF	-	1	3	-	2.183
119905196	PREDICTED: hypothetical protein	LF	-	1	3	-	2.183
119911712	PREDICTED: hypothetical protein	LF	-	1	1	-	2.183
119914888	PREDICTED: hypothetical protein	LF	-	1	3	-	2.185
119901105	PREDICTED: hypothetical protein	LF	-	1	2	-	2.194
119927260	PREDICTED: hypothetical protein	LF	-	1	1	-	2.194
119908138	PREDICTED: hypothetical protein	LF	-	1	4	-	2.199
119923305	PREDICTED: hypothetical protein	LF	-	1	1	-	2.199
119888829	PREDICTED: hypothetical protein	C	1	1	3,4	2.189	2.203
119910413	PREDICTED: hypothetical protein	LF	-	1	3	-	2.213
119918043	PREDICTED: hypothetical protein	LF	-	1	4	-	2.217
119893862	PREDICTED: hypothetical protein	LF	-	1	2	-	2.221
119903440	PREDICTED: hypothetical protein	LF	-	1	4	-	2.221
76640744	PREDICTED: hypothetical protein	LF	-	1	2	-	2.224
119911140	PREDICTED: hypothetical protein	LF	-	1	3	-	2.224
119918010	PREDICTED: hypothetical protein	LF	-	1	4	-	2.226
119910280	PREDICTED: hypothetical protein	LF	-	1	3	-	2.228
76659995	PREDICTED: hypothetical protein	LF	-	1	1	-	2.231
119916241	PREDICTED: hypothetical protein	C	1	1	1,2	2.274	2.235
119892755	PREDICTED: hypothetical protein	LF	-	1	3	-	2.239
119908770	PREDICTED: hypothetical protein	C	2	1	2	4.695	2.244
119910539	PREDICTED: hypothetical protein	C	1	1	1,2	2.57	2.247
119927389	PREDICTED: hypothetical protein	LF	-	1	2	-	2.249
76619245	PREDICTED: hypothetical protein	LF	-	1	2	-	2.25
119908354	PREDICTED: hypothetical protein	LF	-	1	1	-	2.25
119906447	PREDICTED: hypothetical protein	LF	-	1	2	-	2.251
119921200	PREDICTED: hypothetical protein	LF	-	1	4	-	2.253
119913772	PREDICTED: hypothetical protein	LF	-	1	3	-	2.264
119887128	PREDICTED: hypothetical protein	LF	-	1	1	-	2.266
119914972	PREDICTED: hypothetical protein	C	1	1	3,4	2.146	2.266
76655670	PREDICTED: hypothetical protein	LF	-	1	3	-	2.269
119905924	PREDICTED: hypothetical protein	LF	-	1	1	-	2.273
119910396	PREDICTED: hypothetical protein	LF	-	1	3	-	2.276
119921288	PREDICTED: hypothetical protein	LF	-	1	3	-	2.279
119929033	PREDICTED: hypothetical protein	LF	-	1	1	-	2.28
119914348	PREDICTED: hypothetical protein	LF	-	1	4	-	2.282
119917363	PREDICTED: hypothetical protein	LF	-	1	2	-	2.288
119888600	PREDICTED: hypothetical protein	LF	-	1	2	-	2.291
119910339	PREDICTED: hypothetical protein	C	1	1	1,2	2.259	2.293
119892882	PREDICTED: hypothetical protein	LF	-	1	1	-	2.297
76663070	PREDICTED: hypothetical protein	C	1	1	1,3	2.662	2.303
119900371	PREDICTED: hypothetical protein	C	2	1	1,2	5.975	2.303
119914237	PREDICTED: hypothetical protein	C	1	1	1,4	2.208	2.304
119911793	PREDICTED: hypothetical protein	LF	-	1	1	-	2.306
119913876	PREDICTED: hypothetical protein	LF	-	1	1	-	2.306
119892688	PREDICTED: hypothetical protein	LF	-	1	2	-	2.308
119920518	PREDICTED: hypothetical protein	LF	-	1	3	-	2.317
119914874	PREDICTED: hypothetical protein	C	1	1	1,2	2.055	2.32
119900751	PREDICTED: hypothetical protein	C	1	1	1	2.025	2.327
119905756	PREDICTED: hypothetical protein	LF	-	1	2	-	2.341
119890808	PREDICTED: hypothetical protein	LF	-	1	4	-	2.344
119912240	PREDICTED: hypothetical protein	C	1	1	1,4	2.248	2.347
119888473	PREDICTED: hypothetical protein	LF	-	1	4	-	2.362
119888221	PREDICTED: hypothetical protein	LF	-	1	1	-	2.364
119910392	PREDICTED: hypothetical protein	LF	-	1	1	-	2.369
119910670	PREDICTED: hypothetical protein	LF	-	1	2	-	2.385
119889552	PREDICTED: hypothetical protein	LF	-	1	3	-	2.395
119904691	PREDICTED: hypothetical protein	LF	-	1	2	-	2.411
119888896	PREDICTED: hypothetical protein	LF	-	1	4	-	2.414
119904229	PREDICTED: hypothetical protein	LF	-	1	1	-	2.439
119919961	PREDICTED: hypothetical protein	LF	-	1	1	-	2.443
119891366	PREDICTED: hypothetical protein	LF	-	1	2	-	2.448
76647721	PREDICTED: hypothetical protein	LF	-	1	1	-	2.454
119916309	PREDICTED: hypothetical protein	C	1	1	3	2.055	2.457
119923365	PREDICTED: hypothetical protein	C	1	1	4	3.675	2.467
119887007	PREDICTED: hypothetical protein	C	2	1	1,3,4	4.091	2.467
119910566	PREDICTED: hypothetical protein	LF	-	1	2	-	2.483
119902742	PREDICTED: hypothetical protein	LF	-	1	2	-	2.501
119918585	PREDICTED: hypothetical protein	LF	-	1	1	-	2.501
119916554	PREDICTED: hypothetical protein	LF	-	1	3	-	2.504
119909917	PREDICTED: hypothetical protein	LF	-	1	1	-	2.505
61829532	PREDICTED: hypothetical protein	LF	-	1	4	-	2.509
76670946	PREDICTED: hypothetical protein	LF	-	1	2	-	2.511
119916141	PREDICTED: hypothetical protein	LF	-	1	1	-	2.513
119905679	PREDICTED: hypothetical protein	C	1	1	1,3	1.549	2.515
119914311	PREDICTED: hypothetical protein	LF	-	1	4	-	2.516
119918079	PREDICTED: hypothetical protein	C	2	1	3,4	5.513	2.516
119917432	PREDICTED: hypothetical protein	LF	-	1	1	-	2.519
119905798	PREDICTED: hypothetical protein	LF	-	1	3	-	2.52
76644621	PREDICTED: hypothetical protein	LF	-	1	1	-	2.522
119894150	PREDICTED: hypothetical protein	C	1	1	3	2.549	2.523
119891141	PREDICTED: hypothetical protein	LF	-	1	3	-	2.526
119888348	PREDICTED: hypothetical protein	LF	-	1	2	-	2.527
119916284	PREDICTED: hypothetical protein	LF	-	1	4	-	2.53
76631663	PREDICTED: hypothetical protein	LF	-	1	2	-	2.531
76641421	PREDICTED: hypothetical protein	LF	-	1	3	-	2.531
119901424	PREDICTED: hypothetical protein	LF	-	1	3	-	2.531
119913557	PREDICTED: hypothetical protein	LF	-	1	4	-	2.532
119923907	PREDICTED: hypothetical protein	C	1	1	1,2	2.052	2.532
119889354	PREDICTED: hypothetical protein	LF	-	1	1	-	2.533
119910184	PREDICTED: hypothetical protein	C	1	1	2,3	2.091	2.535
76628167	PREDICTED: hypothetical protein	LF	-	1	3	-	2.537
119913581	PREDICTED: hypothetical protein	LF	-	1	3	-	2.537
119893456	PREDICTED: hypothetical protein	LF	-	1	1	-	2.539
76612342	PREDICTED: hypothetical protein	LF	-	1	4	-	2.541
76654366	PREDICTED: hypothetical protein	LF	-	1	1	-	2.541
119888788	PREDICTED: hypothetical protein	C	1	1	4	2.77	2.541
119888126	PREDICTED: hypothetical protein	LF	-	1	4	-	2.542
119904352	PREDICTED: hypothetical protein	LF	-	1	4	-	2.542
119907517	PREDICTED: hypothetical protein	LF	-	1	2	-	2.542
119910086	PREDICTED: hypothetical protein	LF	-	1	1	-	2.542
119918090	PREDICTED: hypothetical protein	LF	-	1	2	-	2.542
76646639	PREDICTED: hypothetical protein	LF	-	1	1	-	2.543
119893418	PREDICTED: hypothetical protein	LF	-	1	4	-	2.543
119906801	PREDICTED: hypothetical protein	LF	-	1	3	-	2.547
119903160	PREDICTED: hypothetical protein	LF	-	1	2	-	2.551
119894356	PREDICTED: hypothetical protein	LF	-	1	2	-	2.552
119931164	PREDICTED: hypothetical protein	LF	-	1	3	-	2.553
119889370	PREDICTED: hypothetical protein	LF	-	1	4	-	2.554
119916162	PREDICTED: hypothetical protein	LF	-	1	2	-	2.554
119903197	PREDICTED: hypothetical protein	C	1	1	2	2.04	2.555
119910936	PREDICTED: hypothetical protein	LF	-	1	3	-	2.556
119894799	PREDICTED: hypothetical protein	LF	-	1	2	-	2.557
119904638	PREDICTED: hypothetical protein	LF	-	1	2	-	2.557
119919788	PREDICTED: hypothetical protein	LF	-	1	3	-	2.559
119889058	PREDICTED: hypothetical protein	LF	-	1	3	-	2.562
119922957	PREDICTED: hypothetical protein	LF	-	1	3	-	2.563
76618872	PREDICTED: hypothetical protein	LF	-	1	2	-	2.564
119889722	PREDICTED: hypothetical protein	C	2	1	2,4	4.207	2.565
119894626	PREDICTED: hypothetical protein	LF	-	1	4	-	2.569
119927142	PREDICTED: hypothetical protein	LF	-	1	4	-	2.572
119907057	PREDICTED: hypothetical protein	C	1	1	2,4	3.216	2.576
119928909	PREDICTED: hypothetical protein	LF	-	1	2	-	2.577
76651455	PREDICTED: hypothetical protein	LF	-	1	1	-	2.579
119936311	PREDICTED: hypothetical protein	LF	-	1	1	-	2.579
119910141	PREDICTED: hypothetical protein	C	1	1	1	2.125	2.582
119892886	PREDICTED: hypothetical protein	C	1	1	1,3	2.415	2.585
119890707	PREDICTED: hypothetical protein	C	1	1	4	1.799	2.589
76659785	PREDICTED: hypothetical protein	C	2	1	3	4.507	2.589
119917564	PREDICTED: hypothetical protein	LF	-	1	2	-	2.591
119887987	PREDICTED: hypothetical protein	LF	-	1	1	-	2.592
119888773	PREDICTED: hypothetical protein	LF	-	1	3	-	2.592
119906398	PREDICTED: hypothetical protein	LF	-	1	3	-	2.595
119916702	PREDICTED: hypothetical protein	LF	-	1	4	-	2.596
119890725	PREDICTED: hypothetical protein	LF	-	1	1	-	2.599
119911338	PREDICTED: hypothetical protein	LF	-	1	1	-	2.601
119902610	PREDICTED: hypothetical protein	LF	-	1	1	-	2.604
119929805	PREDICTED: hypothetical protein	LF	-	1	4	-	2.604
119891321	PREDICTED: hypothetical protein	LF	-	1	1	-	2.605
119913868	PREDICTED: hypothetical protein	C	2	1	3,4	4.617	2.605
76623956	PREDICTED: hypothetical protein	LF	-	1	3	-	2.606
119910511	PREDICTED: hypothetical protein	LF	-	1	4	-	2.609
119902261	PREDICTED: hypothetical protein	LF	-	1	2	-	2.615
119889744	PREDICTED: hypothetical protein	C	1	1	3,4	3.133	2.618
76682059	PREDICTED: hypothetical protein	C	1	1	1	2.974	2.619
119905592	PREDICTED: hypothetical protein	LF	-	1	1	-	2.622
119920581	PREDICTED: hypothetical protein	LF	-	1	1	-	2.622
76615066	PREDICTED: hypothetical protein	LF	-	1	2	-	2.623
119910651	PREDICTED: hypothetical protein	LF	-	1	2	-	2.625
119908953	PREDICTED: hypothetical protein	LF	-	1	2	-	2.635
119917946	PREDICTED: hypothetical protein	C	1	1	1,3	2.28	2.636
76631441	PREDICTED: hypothetical protein	C	2	1	2,4	5.439	2.639
119895917	PREDICTED: hypothetical protein	LF	-	1	3	-	2.641
119923650	PREDICTED: hypothetical protein	LF	-	1	2	-	2.641
119891772	PREDICTED: hypothetical protein	LF	-	1	4	-	2.642
119916213	PREDICTED: hypothetical protein	C	1	1	3	2.054	2.643
119909027	PREDICTED: hypothetical protein	LF	-	1	2	-	2.647
76613529	PREDICTED: hypothetical protein	LF	-	1	4	-	2.648
119894779	PREDICTED: hypothetical protein	LF	-	1	1	-	2.649
76612161	PREDICTED: hypothetical protein	LF	-	1	3	-	2.65
119904966	PREDICTED: hypothetical protein	LF	-	1	1	-	2.65
119900464	PREDICTED: hypothetical protein	LF	-	1	1	-	2.651
119905712	PREDICTED: hypothetical protein	LF	-	1	2	-	2.651
119901752	PREDICTED: hypothetical protein	LF	-	1	1	-	2.653
76665856	PREDICTED: hypothetical protein	C	1	1	1	2.507	2.657
76614238	PREDICTED: hypothetical protein	C	1	1	1,4	2.593	2.664
119906574	PREDICTED: hypothetical protein	LF	-	1	1	-	2.668
119914291	PREDICTED: hypothetical protein	LF	-	1	1	-	2.672
119912930	PREDICTED: hypothetical protein	LF	-	1	2	-	2.682
119913715	PREDICTED: hypothetical protein	LF	-	1	1	-	2.683
76652190	PREDICTED: hypothetical protein	LF	-	1	1	-	2.685
119874964	PREDICTED: hypothetical protein	LF	-	1	3	-	2.687
119887515	PREDICTED: hypothetical protein	LF	-	1	4	-	2.687
119893213	PREDICTED: hypothetical protein	LF	-	1	4	-	2.689
119910287	PREDICTED: hypothetical protein	LF	-	1	1	-	2.691
119918840	PREDICTED: hypothetical protein	LF	-	1	2	-	2.692
119879644	PREDICTED: hypothetical protein	LF	-	1	3	-	2.695
119893389	PREDICTED: hypothetical protein	LF	-	1	4	-	2.695
119923253	PREDICTED: hypothetical protein	LF	-	1	1	-	2.696
119907677	PREDICTED: hypothetical protein	LF	-	1	1	-	2.697
119901677	PREDICTED: hypothetical protein	C	1	1	1,3	3.224	2.705
119892901	PREDICTED: hypothetical protein	LF	-	1	2	-	2.707
119924373	PREDICTED: hypothetical protein	LF	-	1	3	-	2.709
119901057	PREDICTED: hypothetical protein	C	2	1	1,4	5.427	2.709
119894318	PREDICTED: hypothetical protein	LF	-	1	3	-	2.726
119924360	PREDICTED: hypothetical protein	LF	-	1	3	-	2.726
119919925	PREDICTED: hypothetical protein	LF	-	1	1	-	2.728
76629900	PREDICTED: hypothetical protein	LF	-	1	3	-	2.73
119919091	PREDICTED: hypothetical protein	LF	-	1	2	-	2.736
119894040	PREDICTED: hypothetical protein	LF	-	1	2	-	2.737
119896031	PREDICTED: hypothetical protein	LF	-	1	2	-	2.739
119901429	PREDICTED: hypothetical protein	LF	-	1	4	-	2.739
119919534	PREDICTED: hypothetical protein	C	2	1	2,3	4.623	2.74
119904610	PREDICTED: hypothetical protein	LF	-	1	2	-	2.744
119922343	PREDICTED: hypothetical protein	LF	-	1	2	-	2.748
119907708	PREDICTED: hypothetical protein	LF	-	1	2	-	2.753
119908640	PREDICTED: hypothetical protein	LF	-	1	2	-	2.754
119906250	PREDICTED: hypothetical protein	LF	-	1	1	-	2.756
119919644	PREDICTED: hypothetical protein	C	1	1	1,4	2.234	2.758
119893393	PREDICTED: hypothetical protein	C	1	1	1,4	2.636	2.763
119903814	PREDICTED: hypothetical protein	LF	-	1	3	-	2.769
119908616	PREDICTED: hypothetical protein	C	1	1	2,4	2.473	2.775
119911855	PREDICTED: hypothetical protein	C	1	1	1,4	3.183	2.777
119910477	PREDICTED: hypothetical protein	LF	-	1	3	-	2.782
76626435	PREDICTED: hypothetical protein	C	1	1	1,3	2.045	2.782
119914824	PREDICTED: hypothetical protein	LF	-	1	1	-	2.792
119896238	PREDICTED: hypothetical protein	LF	-	1	2	-	2.793
119902250	PREDICTED: hypothetical protein	LF	-	1	4	-	2.814
119902209	PREDICTED: hypothetical protein	LF	-	1	4	-	2.816
119913559	PREDICTED: hypothetical protein	LF	-	1	1	-	2.819
119921692	PREDICTED: hypothetical protein	LF	-	1	4	-	2.82
119911180	PREDICTED: hypothetical protein	C	1	1	4	2.654	2.82
76647431	PREDICTED: hypothetical protein	LF	-	1	2	-	2.83
76640533	PREDICTED: hypothetical protein	LF	-	1	2	-	2.839
119901127	PREDICTED: hypothetical protein	LF	-	1	4	-	2.84
119924689	PREDICTED: hypothetical protein	LF	-	1	2	-	2.85
119922289	PREDICTED: hypothetical protein	LF	-	1	4	-	2.856
119895786	PREDICTED: hypothetical protein	LF	-	1	3	-	2.857
119906195	PREDICTED: hypothetical protein	C	1	1	3,4	3.73	2.857
119925281	PREDICTED: hypothetical protein	C	2	1	2,3	4.922	2.862
119928961	PREDICTED: hypothetical protein	LF	-	1	2	-	2.869
76635551	PREDICTED: hypothetical protein	LF	-	1	2	-	2.877
119893462	PREDICTED: hypothetical protein	LF	-	1	3	-	2.911
119893923	PREDICTED: hypothetical protein	LF	-	1	1	-	2.926
119911403	PREDICTED: hypothetical protein	LF	-	1	1	-	2.926
119918216	PREDICTED: hypothetical protein	LF	-	1	1	-	2.926
119912487	PREDICTED: hypothetical protein	LF	-	1	3	-	2.935
76619204	PREDICTED: hypothetical protein	LF	-	1	4	-	2.938
119890573	PREDICTED: hypothetical protein	C	1	1	2	2.74	2.94
119913238	PREDICTED: hypothetical protein	C	2	1	1,2	4.392	2.942
119890609	PREDICTED: hypothetical protein	LF	-	1	4	-	2.948
119875299	PREDICTED: hypothetical protein	LF	-	1	1	-	2.949
76611283	PREDICTED: hypothetical protein	LF	-	1	2	-	2.992
119922689	PREDICTED: hypothetical protein	LF	-	1	4	-	2.992
119891315	PREDICTED: hypothetical protein	LF	-	1	4	-	2.994
119928948	PREDICTED: hypothetical protein	LF	-	1	1	-	2.994
119905221	PREDICTED: hypothetical protein	C	1	1	4	2.805	2.999
119880706	PREDICTED: hypothetical protein	LF	-	1	1	-	3.01
119906184	PREDICTED: hypothetical protein	C	1	1	3,4	2.169	3.017
119888735	PREDICTED: hypothetical protein	LF	-	1	1	-	3.023
119910374	PREDICTED: hypothetical protein	C	1	1	1,3	2.972	3.031
119908215	PREDICTED: hypothetical protein	LF	-	1	1	-	3.035
119911677	PREDICTED: hypothetical protein	LF	-	1	3	-	3.048
119912771	PREDICTED: hypothetical protein	C	1	1	1,2	2.862	3.066
119905169	PREDICTED: hypothetical protein	LF	-	1	2	-	3.069
119917055	PREDICTED: hypothetical protein	C	2	1	1,3	4.568	3.073
119907529	PREDICTED: hypothetical protein	C	1	1	3	2.952	3.09
76638414	PREDICTED: hypothetical protein	LF	-	1	2	-	3.097
119918957	PREDICTED: hypothetical protein	C	1	1	1,3	2.775	3.15
119930522	PREDICTED: hypothetical protein	LF	-	1	2	-	3.206
61867592	PREDICTED: hypothetical protein	C	2	1	3	5.631	3.214
119887169	PREDICTED: hypothetical protein	C	2	1	3,4	6.154	3.215
119908243	PREDICTED: hypothetical protein	LF	-	1	3	-	3.236
76645299	PREDICTED: hypothetical protein	LF	-	1	4	-	3.237
119893840	PREDICTED: hypothetical protein	C	1	1	1	3.134	3.24
76655282	PREDICTED: hypothetical protein	LF	-	1	3	-	3.268
119914188	PREDICTED: hypothetical protein	LF	-	1	2	-	3.314
119879706	PREDICTED: hypothetical protein	LF	-	1	1	-	3.404
119896072	PREDICTED: hypothetical protein	LF	-	1	2	-	3.455
119896076	PREDICTED: hypothetical protein	LF	-	1	1	-	3.531
119916484	PREDICTED: hypothetical protein	C	2	2	1,4,2	5.626	3.605
119917931	PREDICTED: hypothetical protein	LF	-	2	1	-	3.698
119922953	PREDICTED: hypothetical protein	C	2	1	4	7.808	3.703
119912664	PREDICTED: hypothetical protein	C	1	2	2	1.941	3.795
119918394	PREDICTED: hypothetical protein	LF	-	2	1	-	3.864
119893550	PREDICTED: hypothetical protein	LF	-	1	2	-	4.054
119907793	PREDICTED: hypothetical protein	LF	-	2	1,2	-	4.057
119900611	PREDICTED: hypothetical protein	LF	-	2	1	-	4.062
119918179	PREDICTED: hypothetical protein	C	3	2	1,2	5.17	4.117
119910099	PREDICTED: hypothetical protein	C	3	2	1,2,3	5.284	4.148
119903548	PREDICTED: hypothetical protein	C	1	2	1,2	1.562	4.15
119925287	PREDICTED: hypothetical protein	LF	-	2	1,3	-	4.196
119896085	PREDICTED: hypothetical protein	C	2	2	1,3,4	4.861	4.209
119900558	PREDICTED: hypothetical protein	C	5	1	3,4	15.205	4.277
119917727	PREDICTED: hypothetical protein	C	3	2	1,2,3	8.947	4.464
119913651	PREDICTED: hypothetical protein	C	1	2	4	2.253	4.474
119903275	PREDICTED: hypothetical protein	LF	-	2	1	-	4.504
119917339	PREDICTED: hypothetical protein	LF	-	2	1,4	-	4.521
[truncated: 3,871 more rows]
