# Supplementary material for: Comprehensive proteomic analysis of bovine spermatozoa of varying fertility rates and identification of biomarkers associated with fertility
Source: BMC Syst Biol. 2008 Feb 22;2:19. doi: 10.1186/1752-0509-2-19 (PMC2291030; doi:10.1186/1752-0509-2-19)
Supplement: Additional file 2 — Fertility data of bulls whose sperm samples were used for this study. For each bull we provided the information about bull number, number of services, percent difference from average breeding rate and standard deviation. Sperm samples from three high fertility (HF) bulls were pooled as HF group, and Sperm from three low fertility (LF) were pooled as LF group. [file 1752-0509-2-19-S2.XLS]

## Sheet: Sheet1
Additional file 2. Fertility data of bulls whose sperm samples were used for this study.
Fertility (High or Low)	Bull number	Service (#AI)	% Difference from Average	Std
HF	1	2697	5	0.52
HF	2	9126	7	1.76
HF	3	9796	4	0.64
LF	4	785	-10.4	-2.41
LF	5	967	-21.4	-5.86
LF	6	815	0.5	0.13
